# Supplementary material for: Legionella shows a diverse secondary metabolism dependent on a broad spectrum Sfp-type phosphopantetheinyl transferase
Source: PeerJ. 2016 Nov 24;4:e2720. doi: 10.7717/peerj.2720 (PMC5126622; doi:10.7717/peerj.2720)
Supplement: Supplemental Information 3 — All biosynthetic gene clusters as identified by antiSMASH. [file peerj-04-2720-s003.xlsx]

## Sheet: Sheet1
Species	antiSMASH type	Locus tags
Legionella anisa str. Linanisette	siderophore	C302_RS00820;C302_RS00825;C302_RS00830;C302_RS00835;C302_RS00840;C302_RS00845;C302_RS00850;C302_RS00855;C302_RS00860;C302_RS00865
Legionella anisa str. Linanisette	cf_fatty_acid	C302_RS01120;C302_RS01125;C302_RS01130;C302_RS01135;C302_RS01140;C302_RS01145;C302_RS01150;C302_RS01155;C302_RS01160;C302_RS01165;C302_RS01170;C302_RS01175;C302_RS01180;C302_RS01185;C302_RS01190;C302_RS01195;C302_RS01200;C302_RS01205;C302_RS01210;C302_RS01215;C302_RS01220;C302_RS01225;C302_RS01230;C302_RS01235;C302_RS01240;C302_RS01245;C302_RS01250
Legionella anisa str. Linanisette	cf_putative	C302_RS01600;C302_RS01605;C302_RS01610;C302_RS01615;C302_RS01620
Legionella anisa str. Linanisette	t3pks	C302_RS01880;C302_RS01885;C302_RS01890;C302_RS01895;C302_RS01900;C302_RS01905;C302_RS01910;C302_RS01915;C302_RS01920;C302_RS01925;C302_RS01930;C302_RS01935;C302_RS19125;C302_RS01945;C302_RS01950;C302_RS01955;C302_RS19130;C302_RS01965;C302_RS01970;C302_RS01975;C302_RS01980;C302_RS01985;C302_RS01990;C302_RS01995;C302_RS02000;C302_RS02005;C302_RS02010;C302_RS02015;C302_RS02020;C302_RS02025;C302_RS02…
Legionella anisa str. Linanisette	cf_putative	C302_RS02160;C302_RS02165;C302_RS02170;C302_RS02175;C302_RS02180;C302_RS02185
Legionella anisa str. Linanisette	other	C302_RS02240;C302_RS02245;C302_RS02250;C302_RS02255;C302_RS02260;C302_RS02265;C302_RS02270;C302_RS02275;C302_RS02280;C302_RS02285;C302_RS19135;C302_RS02305;C302_RS02310;C302_RS02315;C302_RS02320;C302_RS02325;C302_RS02330;C302_RS02335;C302_RS02340;C302_RS02345;C302_RS02350;C302_RS02355;C302_RS02360;C302_RS02365;C302_RS02370;C302_RS02375;C302_RS02380;C302_RS02385;C302_RS02390;C302_RS02395;C302_RS02…
Legionella anisa str. Linanisette	cf_fatty_acid	C302_RS03125;C302_RS03130;C302_RS03135;C302_RS03140;C302_RS03145;C302_RS03150;C302_RS03155;C302_RS03160;C302_RS03165;C302_RS03170;C302_RS03175;C302_RS03180;C302_RS03185;C302_RS03190;C302_RS03195;C302_RS03200;C302_RS03205;C302_RS03210
Legionella anisa str. Linanisette	cf_putative	C302_RS03365;C302_RS03375;C302_RS03380;C302_RS03385;C302_RS03390;C302_RS03395;C302_RS03400;C302_RS03405;C302_RS03410;C302_RS03415;C302_RS03420;C302_RS03425;C302_RS03430;C302_RS03435;C302_RS03440
Legionella anisa str. Linanisette	cf_putative	C302_RS03460;C302_RS03465;C302_RS03470;C302_RS03475;C302_RS03480;C302_RS03485;C302_RS03490;C302_RS03495
Legionella anisa str. Linanisette	cf_saccharide	C302_RS04550;C302_RS04555;C302_RS04560;C302_RS04565;C302_RS04570;C302_RS04575;C302_RS19155;C302_RS04585;C302_RS04590;C302_RS04595;C302_RS04600;C302_RS04605;C302_RS04610;C302_RS04615;C302_RS04620;C302_RS04625;C302_RS04630;C302_RS04635;C302_RS04640;C302_RS19160;C302_RS04650;C302_RS04655;C302_RS04660;C302_RS04665;C302_RS04670
Legionella anisa str. Linanisette	cf_fatty_acid	C302_RS05100;C302_RS05105;C302_RS05110;C302_RS05115;C302_RS05120;C302_RS05125;C302_RS05130;C302_RS05135;C302_RS05140;C302_RS05145;C302_RS05150;C302_RS05155;C302_RS05160;C302_RS05165;C302_RS05170;C302_RS05175;C302_RS05180;C302_RS05185;C302_RS05190;C302_RS05195;C302_RS05200;C302_RS05205;C302_RS05210;C302_RS05215;C302_RS05220
Legionella anisa str. Linanisette	cf_putative	C302_RS05635;C302_RS05640;C302_RS05645;C302_RS05650;C302_RS05655;C302_RS05660;C302_RS05665;C302_RS05670;C302_RS05675;C302_RS05680;C302_RS05685;C302_RS05690
Legionella anisa str. Linanisette	cf_putative	C302_RS05935;C302_RS05940;C302_RS05945;C302_RS05950;C302_RS05955
Legionella anisa str. Linanisette	cf_saccharide	C302_RS06580;C302_RS06585;C302_RS06590;C302_RS06595;C302_RS06600;C302_RS06605;C302_RS06610;C302_RS06615;C302_RS06620;C302_RS19200;C302_RS19205;C302_RS06630;C302_RS19210;C302_RS19215;C302_RS19220;C302_RS19225;C302_RS06650;C302_RS06655;C302_RS06660;C302_RS06665;C302_RS06670;C302_RS06675;C302_RS06680;C302_RS06685;C302_RS06690;C302_RS06695
Legionella anisa str. Linanisette	cf_fatty_acid	C302_RS07315;C302_RS07320;C302_RS07325;C302_RS07330;C302_RS07335;C302_RS07340;C302_RS07345;C302_RS07350;C302_RS07355;C302_RS07360;C302_RS07365;C302_RS07370;C302_RS07375;C302_RS07380;C302_RS07385;C302_RS07390;C302_RS07395;C302_RS07400;C302_RS07405;C302_RS07410;C302_RS07415;C302_RS07420;C302_RS07425;C302_RS07430
Legionella anisa str. Linanisette	cf_fatty_acid	C302_RS07450;C302_RS07455;C302_RS07460;C302_RS07465;C302_RS07470;C302_RS07475;C302_RS07480;C302_RS07485;C302_RS07490;C302_RS07495;C302_RS07500;C302_RS07505
Legionella anisa str. Linanisette	cf_putative	C302_RS08090;C302_RS08095;C302_RS08100;C302_RS08105;C302_RS08110;C302_RS08115;C302_RS08120
Legionella anisa str. Linanisette	cf_putative	C302_RS09245;C302_RS09250;C302_RS09255;C302_RS09260;C302_RS09265;C302_RS09270;C302_RS09275;C302_RS09280;C302_RS09285;C302_RS09290;C302_RS09295;C302_RS09300;C302_RS09305
Legionella anisa str. Linanisette	bacteriocin	C302_RS09585;C302_RS09590;C302_RS09595;C302_RS19265;C302_RS09605;C302_RS09610;C302_RS09615;C302_RS09620;C302_RS09625;C302_RS09630;C302_RS09635;C302_RS09640;C302_RS09645;C302_RS09650;C302_RS09655;C302_RS09660;C302_RS09665;C302_RS09670;C302_RS09675;C302_RS09680;C302_RS09685;C302_RS09690;C302_RS09695;C302_RS09700
Legionella anisa str. Linanisette	cf_putative	C302_RS09905;C302_RS09910;C302_RS09920;C302_RS19270;C302_RS09925;C302_RS09930;C302_RS09935;C302_RS09940;C302_RS09945;C302_RS09950;C302_RS09955
Legionella anisa str. Linanisette	cf_putative	C302_RS10310;C302_RS10315;C302_RS10320;C302_RS10325;C302_RS10330;C302_RS10335;C302_RS10340
Legionella anisa str. Linanisette	cf_putative	C302_RS10735;C302_RS10740;C302_RS10745;C302_RS10750;C302_RS10755;C302_RS10760;C302_RS10765;C302_RS10770;C302_RS10775;C302_RS10780;C302_RS10785;C302_RS10790;C302_RS10795;C302_RS10800;C302_RS10805;C302_RS10810;C302_RS10815;C302_RS10820;C302_RS10825;C302_RS10830;C302_RS10835;C302_RS10840;C302_RS10845;C302_RS19280;C302_RS10855;C302_RS10860;C302_RS10865;C302_RS19285;C302_RS19290;C302_RS19295;C302_RS19…
Legionella anisa str. Linanisette	cf_putative	C302_RS11675;C302_RS11680;C302_RS11685;C302_RS11690;C302_RS11695;C302_RS11700;C302_RS11705;C302_RS11710;C302_RS11715;C302_RS19340;C302_RS11725;C302_RS11730;C302_RS11735;C302_RS11740;C302_RS11745;C302_RS11750;C302_RS11755
Legionella anisa str. Linanisette	nrps	C302_RS11910;C302_RS11915;C302_RS11920;C302_RS11925;C302_RS11930;C302_RS11935;C302_RS11940;C302_RS11945;C302_RS11950;C302_RS11955;C302_RS11960;C302_RS11965;C302_RS11970;C302_RS11975;C302_RS11980;C302_RS11985;C302_RS11990;C302_RS11995;C302_RS12000;C302_RS19345;C302_RS12010;C302_RS12015;C302_RS12020;C302_RS12025;C302_RS12030;C302_RS12035;C302_RS12040;C302_RS12045;C302_RS12050;C302_RS12055;C302_RS12…
Legionella anisa str. Linanisette	lantipeptide	C302_RS12115;C302_RS12120;C302_RS12125;C302_RS12130;C302_RS12135;C302_RS12140;C302_RS12145;C302_RS12150;C302_RS12155;C302_RS12160;C302_RS12165;C302_RS12170;C302_RS12175;C302_RS12180;C302_RS12185;C302_RS12190;C302_RS12195;C302_RS12200;C302_RS12205;C302_RS12210;C302_RS12215;C302_RS12220;C302_RS12225;C302_RS12230;C302_RS12235
Legionella anisa str. Linanisette	other	C302_RS12750;C302_RS12755;C302_RS12760;C302_RS12765;C302_RS12770
Legionella anisa str. Linanisette	transatpks	C302_RS12775;C302_RS12780;C302_RS12785;C302_RS12790;C302_RS12795;C302_RS12800;C302_RS12805;C302_RS12810;C302_RS12815;C302_RS12820;C302_RS12825;C302_RS12830;C302_RS12835;C302_RS12840;C302_RS12845;C302_RS12850;C302_RS12855;C302_RS12860;C302_RS12865;C302_RS12870;C302_RS12875;C302_RS12880;C302_RS12885;C302_RS12890
Legionella anisa str. Linanisette	other	C302_RS13115;C302_RS13120;C302_RS13125;C302_RS13130;C302_RS13135;C302_RS13140;C302_RS13145;C302_RS13150;C302_RS13155;C302_RS13160;C302_RS13165;C302_RS13170;C302_RS13175;C302_RS13180;C302_RS13185;C302_RS13190;C302_RS13195;C302_RS13200;C302_RS13205;C302_RS13210;C302_RS13215;C302_RS13220;C302_RS13225;C302_RS13230;C302_RS13235;C302_RS13240;C302_RS13245;C302_RS13250;C302_RS13255;C302_RS13260;C302_RS13…
Legionella anisa str. Linanisette	cf_fatty_acid	C302_RS13630;C302_RS13635;C302_RS13640;C302_RS13645;C302_RS13650;C302_RS13655;C302_RS13660;C302_RS13665;C302_RS13670;C302_RS13675;C302_RS13680;C302_RS13685;C302_RS13690;C302_RS13695;C302_RS13700;C302_RS13705;C302_RS13710;C302_RS13715;C302_RS13720;C302_RS13725;C302_RS13730;C302_RS13735;C302_RS13740;C302_RS13745;C302_RS13750;C302_RS13755;C302_RS13760;C302_RS13765
Legionella anisa str. Linanisette	cf_putative	C302_RS14670;C302_RS14675;C302_RS14680;C302_RS14685;C302_RS14690;C302_RS14695;C302_RS14700;C302_RS14705;C302_RS14710;C302_RS14715;C302_RS14720;C302_RS14725;C302_RS14730;C302_RS14735;C302_RS14740;C302_RS14745;C302_RS14750;C302_RS14755;C302_RS14760;C302_RS14765;C302_RS14770;C302_RS14775;C302_RS14780;C302_RS14785;C302_RS14790;C302_RS14795;C302_RS14800;C302_RS14805;C302_RS14810
Legionella anisa str. Linanisette	cf_saccharide	C302_RS15625;C302_RS15630;C302_RS15635;C302_RS15640;C302_RS15645;C302_RS15650;C302_RS15655;C302_RS15660;C302_RS15665;C302_RS15670;C302_RS15675;C302_RS15680;C302_RS15685;C302_RS15690;C302_RS15695;C302_RS15700;C302_RS15705;C302_RS15710;C302_RS15715;C302_RS15720;C302_RS15725;C302_RS15730;C302_RS15735;C302_RS15740;C302_RS15745;C302_RS15750;C302_RS15755;C302_RS15760;C302_RS15765;C302_RS15770;C302_RS15…
Legionella anisa str. Linanisette	cf_saccharide	C302_RS17275;C302_RS17280;C302_RS17285;C302_RS19425;C302_RS17295;C302_RS17300;C302_RS17305;C302_RS17310;C302_RS17315;C302_RS17320;C302_RS17325;C302_RS17330;C302_RS17335;C302_RS19430;C302_RS17345;C302_RS17350;C302_RS17355;C302_RS17360;C302_RS17365;C302_RS17370;C302_RS19435;C302_RS17380;C302_RS17385;C302_RS17390;C302_RS17395;C302_RS17400;C302_RS17405;C302_RS17410;C302_RS17415;C302_RS17420;C302_RS17…
Legionella anisa str. Linanisette	nrps	C302_RS17975;C302_RS17980;C302_RS17985;C302_RS17990;C302_RS17995;C302_RS18000;C302_RS18005;C302_RS18010;C302_RS18015;C302_RS18020;C302_RS18025;C302_RS18030;C302_RS18035;C302_RS18040;C302_RS18045;C302_RS18050;C302_RS19450;C302_RS18060;C302_RS18065;C302_RS18070;C302_RS18075;C302_RS18080
Legionella anisa str. Linanisette	bacteriocin	C302_RS18080;C302_RS18085;C302_RS18090;C302_RS18095;C302_RS18100;C302_RS18105;C302_RS18110;C302_RS18115;C302_RS18120;C302_RS19455
Legionella anisa str. Linanisette	cf_putative	C302_RS18680;C302_RS18685;C302_RS18690;C302_RS18695;C302_RS18700;C302_RS18705;C302_RS18710;C302_RS18715;C302_RS18720;C302_RS18725
Legionella anisa str. Linanisette	cf_putative	C302_RS18740;C302_RS18745;C302_RS18750;C302_RS18755;C302_RS18760;C302_RS18765;C302_RS18770;C302_RS18775;C302_RS18780;C302_RS18785;C302_RS18790;C302_RS18795
Legionella cherrii DSM 19213	other	Q775_RS0105535;Q775_RS0105540;Q775_RS0105545;Q775_RS0105550;Q775_RS0105555;Q775_RS0105560;Q775_RS0105565;Q775_RS0105570;Q775_RS0105575;Q775_RS0105580;Q775_RS0105585;Q775_RS0105590;Q775_RS0105595;Q775_RS0105600;Q775_RS0105605;Q775_RS0105610;Q775_RS0105615;Q775_RS0105620;Q775_RS0105625;Q775_RS0105630;Q775_RS0105635;Q775_RS0105640;Q775_RS0105645;Q775_RS0105650;Q775_RS0105655;Q775_RS0105660;Q775_RS01…
Legionella cherrii DSM 19213	transatpks	Q775_RS0105900;Q775_RS17345;Q775_RS0105910;Q775_RS0105915;Q775_RS0105920;Q775_RS0105925;Q775_RS0105930;Q775_RS0105935;Q775_RS0105940;Q775_RS0105945;Q775_RS0105950;Q775_RS0105955;Q775_RS0105960;Q775_RS0105965;Q775_RS0105970;Q775_RS0105975;Q775_RS0105980;Q775_RS0105985;Q775_RS16685;Q775_RS0105995;Q775_RS0106000;Q775_RS0106005;Q775_RS0106010;Q775_RS0106015;Q775_RS0106020;Q775_RS0106025;Q775_RS010603…
Legionella cherrii DSM 19213	cf_putative	Q775_RS0106905;Q775_RS0106910;Q775_RS0106915;Q775_RS0106920;Q775_RS0106925;Q775_RS0106930;Q775_RS0106935
Legionella cherrii DSM 19213	cf_putative	Q775_RS0107215;Q775_RS16760;Q775_RS0107225;Q775_RS0107230;Q775_RS0107235;Q775_RS0107245;Q775_RS0107250
Legionella cherrii DSM 19213	cf_putative	Q775_RS0109775;Q775_RS0109780;Q775_RS16910;Q775_RS0109790;Q775_RS0109795;Q775_RS0109800;Q775_RS16915;Q775_RS0109810;Q775_RS0109815
Legionella cherrii DSM 19213	cf_fatty_acid	Q775_RS0110035;Q775_RS0110040;Q775_RS0110045;Q775_RS0110050;Q775_RS0110055;Q775_RS0110060;Q775_RS0110065;Q775_RS0110070;Q775_RS0110075;Q775_RS0110080;Q775_RS0110085;Q775_RS0110090;Q775_RS0110095;Q775_RS0110100;Q775_RS0110105;Q775_RS0110110;Q775_RS0110115;Q775_RS0110120;Q775_RS0110125;Q775_RS0110130;Q775_RS0110135;Q775_RS0110140
Legionella cherrii DSM 19213	t3pks	Q775_RS0111390;Q775_RS0111395;Q775_RS0111400;Q775_RS0111410;Q775_RS0111415;Q775_RS0111420;Q775_RS0111425;Q775_RS17000;Q775_RS0111435;Q775_RS0111440;Q775_RS0111445;Q775_RS0111450;Q775_RS0111455;Q775_RS0111460;Q775_RS0111465;Q775_RS0111470;Q775_RS0111475;Q775_RS0111480;Q775_RS0111485;Q775_RS0111490
Legionella cherrii DSM 19213	cf_putative	Q775_RS0111545;Q775_RS0111550;Q775_RS0111555;Q775_RS0111560;Q775_RS17010;Q775_RS0111570;Q775_RS0111575;Q775_RS0111580;Q775_RS0111585;Q775_RS0111590;Q775_RS0111595
Legionella cherrii DSM 19213	cf_putative	Q775_RS0111855;Q775_RS0111860;Q775_RS0111865;Q775_RS0111870;Q775_RS0111875
Legionella cherrii DSM 19213	cf_putative	Q775_RS0112510;Q775_RS0112515;Q775_RS0112520;Q775_RS0112525;Q775_RS0112530;Q775_RS0112535;Q775_RS0112540;Q775_RS0112545;Q775_RS0112550;Q775_RS0112555;Q775_RS0112560;Q775_RS0112565;Q775_RS0112570;Q775_RS0112575;Q775_RS0112580;Q775_RS0112585;Q775_RS0112590
Legionella cherrii DSM 19213	transatpks	Q775_RS0113005;Q775_RS0113010;Q775_RS0113015;Q775_RS0113020;Q775_RS0113030;Q775_RS0113035;Q775_RS0113040;Q775_RS17085;Q775_RS0113050;Q775_RS0113060;Q775_RS0113065;Q775_RS17090;Q775_RS0113075;Q775_RS0113080;Q775_RS0113085;Q775_RS0113090;Q775_RS0113095;Q775_RS0113100;Q775_RS17390;Q775_RS0113110;Q775_RS0113115;Q775_RS0113120;Q775_RS0113125;Q775_RS17395
Legionella cherrii DSM 19213	cf_putative	Q775_RS0113220;Q775_RS0113225;Q775_RS0113235;Q775_RS0113240;Q775_RS0113245;Q775_RS0113250;Q775_RS0113255
Legionella cherrii DSM 19213	cf_putative	Q775_RS0113935;Q775_RS0113940;Q775_RS0113945;Q775_RS0113950;Q775_RS0113955;Q775_RS0113960;Q775_RS0113965;Q775_RS0113970;Q775_RS0113975;Q775_RS0113980;Q775_RS0113985;Q775_RS0113995;Q775_RS0114000;Q775_RS0114005
Legionella cherrii DSM 19213	bacteriocin	Q775_RS0114255;Q775_RS0114260;Q775_RS0114265;Q775_RS0114270;Q775_RS0114275;Q775_RS0114280;Q775_RS0114285;Q775_RS0114290;Q775_RS0114295;Q775_RS0114300;Q775_RS0114310;Q775_RS0114315
Legionella cherrii DSM 19213	cf_putative	Q775_RS0114415;Q775_RS0114425;Q775_RS0114430;Q775_RS0114435;Q775_RS0114440;Q775_RS0114445;Q775_RS0114450;Q775_RS0114455;Q775_RS0114460;Q775_RS0114465;Q775_RS0114470;Q775_RS0114475;Q775_RS0114480;Q775_RS0114485;Q775_RS0114490;Q775_RS0114495;Q775_RS0114500;Q775_RS0114505
Legionella drancourtii LLAP12	cf_saccharide	LDG_RS00340;LDG_RS00345;LDG_RS00350;LDG_RS00355;LDG_RS00360;LDG_RS00365;LDG_RS00370;LDG_RS00375;LDG_RS00380;LDG_RS00385;LDG_RS00390;LDG_RS00395;LDG_RS00400;LDG_RS18255;LDG_RS00405;LDG_RS00410;LDG_RS00415;LDG_RS00420;LDG_RS00425;LDG_RS00430;LDG_RS00435;LDG_RS00440;LDG_RS00445;LDG_RS00450
Legionella drancourtii LLAP12	cf_putative	LDG_RS00955;LDG_RS00960;LDG_RS00965;LDG_RS00970;LDG_RS00975;LDG_RS00980;LDG_RS00985;LDG_RS00990;LDG_RS00995;LDG_RS01000;LDG_RS01005;LDG_RS01010;LDG_RS01015;LDG_RS01020;LDG_RS01040;LDG_RS01045;LDG_RS01050;LDG_RS01055;LDG_RS01060;LDG_RS01065;LDG_RS01070
Legionella drancourtii LLAP12	cf_saccharide-nrps	LDG_RS01305;LDG_RS01310;LDG_RS01315;LDG_RS01320;LDG_RS01325;LDG_RS01330;LDG_RS01335;LDG_RS01340;LDG_RS01345;LDG_RS01350;LDG_RS01355;LDG_RS01360;LDG_RS01365;LDG_RS01370;LDG_RS01375;LDG_RS01380;LDG_RS01385;LDG_RS01390;LDG_RS01395;LDG_RS01400;LDG_RS01405;LDG_RS01410;LDG_RS01415;LDG_RS01420;LDG_RS01425;LDG_RS01430;LDG_RS01435;LDG_RS01440;LDG_RS01445;LDG_RS01450;LDG_RS01455;LDG_RS01460;LDG_RS01465;LDG…
Legionella drancourtii LLAP12	other	LDG_RS01955;LDG_RS01960;LDG_RS01965;LDG_RS01970;LDG_RS01975;LDG_RS01980;LDG_RS01985;LDG_RS01990;LDG_RS01995;LDG_RS02000;LDG_RS02005;LDG_RS02010;LDG_RS02015;LDG_RS02020;LDG_RS02025;LDG_RS02030;LDG_RS18305;LDG_RS18310;LDG_RS02035;LDG_RS02040;LDG_RS02045;LDG_RS02050;LDG_RS02055;LDG_RS02060;LDG_RS02065;LDG_RS02070;LDG_RS02075;LDG_RS02080;LDG_RS02085;LDG_RS02090;LDG_RS02095;LDG_RS02100;LDG_RS02105;LDG…
Legionella drancourtii LLAP12	cf_putative	LDG_RS02950;LDG_RS02955;LDG_RS02960;LDG_RS02965;LDG_RS02970;LDG_RS02975;LDG_RS02980;LDG_RS02985
Legionella drancourtii LLAP12	cf_fatty_acid	LDG_RS03610;LDG_RS03615;LDG_RS03620;LDG_RS03625;LDG_RS03630;LDG_RS03635;LDG_RS03640;LDG_RS03645;LDG_RS03650;LDG_RS03655;LDG_RS03660;LDG_RS03665;LDG_RS18360;LDG_RS18365;LDG_RS18370;LDG_RS18375;LDG_RS03685;LDG_RS03690
Legionella drancourtii LLAP12	cf_fatty_acid	LDG_RS04675;LDG_RS04680;LDG_RS04685;LDG_RS04690;LDG_RS04695;LDG_RS04700;LDG_RS04705;LDG_RS04710;LDG_RS04715;LDG_RS04720;LDG_RS04725;LDG_RS04730;LDG_RS04735;LDG_RS18395;LDG_RS04740;LDG_RS04745;LDG_RS04750;LDG_RS04755;LDG_RS04760;LDG_RS04765;LDG_RS04770;LDG_RS04775;LDG_RS04780
Legionella drancourtii LLAP12	cf_putative	LDG_RS05715;LDG_RS05720;LDG_RS05725;LDG_RS05730;LDG_RS05735;LDG_RS05740;LDG_RS05745;LDG_RS05750;LDG_RS05755;LDG_RS05760;LDG_RS05765
Legionella drancourtii LLAP12	bacteriocin	LDG_RS06950;LDG_RS06955;LDG_RS06960;LDG_RS06965;LDG_RS06970;LDG_RS06975;LDG_RS06980;LDG_RS06985;LDG_RS06990;LDG_RS06995;LDG_RS07000;LDG_RS07005
Legionella drancourtii LLAP12	cf_putative	LDG_RS07530;LDG_RS07535;LDG_RS07540;LDG_RS07545;LDG_RS07550;LDG_RS07555;LDG_RS07560;LDG_RS07565;LDG_RS07570;LDG_RS07575;LDG_RS07580;LDG_RS07585;LDG_RS07590;LDG_RS07595;LDG_RS07600;LDG_RS07605
Legionella drancourtii LLAP12	t3pks	LDG_RS08155;LDG_RS08160;LDG_RS08165;LDG_RS08170;LDG_RS08175;LDG_RS08180;LDG_RS08185;LDG_RS08190;LDG_RS08195;LDG_RS18455;LDG_RS18460;LDG_RS08210;LDG_RS08215;LDG_RS08220;LDG_RS08225;LDG_RS08230;LDG_RS08235;LDG_RS08240;LDG_RS08245;LDG_RS08250;LDG_RS08255;LDG_RS08260;LDG_RS08265;LDG_RS08270;LDG_RS08275;LDG_RS08280;LDG_RS08285;LDG_RS08290;LDG_RS08295;LDG_RS08300;LDG_RS08305;LDG_RS08310
Legionella drancourtii LLAP12	cf_putative	LDG_RS08390;LDG_RS08395;LDG_RS08400;LDG_RS08405;LDG_RS08410;LDG_RS08415;LDG_RS08420;LDG_RS08425
Legionella drancourtii LLAP12	cf_putative	LDG_RS09040;LDG_RS09045;LDG_RS09050;LDG_RS09055;LDG_RS09060;LDG_RS09065;LDG_RS09070;LDG_RS09075;LDG_RS09080;LDG_RS09085;LDG_RS09090;LDG_RS09095;LDG_RS09105;LDG_RS09110;LDG_RS09115;LDG_RS09120;LDG_RS09125;LDG_RS09130;LDG_RS09135;LDG_RS09140;LDG_RS09145;LDG_RS09150;LDG_RS09155;LDG_RS09160;LDG_RS09165;LDG_RS09175;LDG_RS09180;LDG_RS09185;LDG_RS09190;LDG_RS09195;LDG_RS09200;LDG_RS09205;LDG_RS09210;LDG…
Legionella drancourtii LLAP12	cf_fatty_acid	LDG_RS11130;LDG_RS11135;LDG_RS11140;LDG_RS11145;LDG_RS11150;LDG_RS11155;LDG_RS11160;LDG_RS11165;LDG_RS11170;LDG_RS11175;LDG_RS11180;LDG_RS11185;LDG_RS11190;LDG_RS11195;LDG_RS11200;LDG_RS11205;LDG_RS11210;LDG_RS11215;LDG_RS11220;LDG_RS11225;LDG_RS11230
Legionella drancourtii LLAP12	nrps	LDG_RS11455;LDG_RS11460;LDG_RS11465;LDG_RS11470;LDG_RS18580;LDG_RS11480;LDG_RS11485;LDG_RS11490;LDG_RS11495;LDG_RS11500;LDG_RS11505;LDG_RS11510;LDG_RS11515;LDG_RS11520;LDG_RS11525;LDG_RS11530;LDG_RS11535;LDG_RS11540;LDG_RS11545;LDG_RS11550;LDG_RS11555;LDG_RS11560;LDG_RS11565;LDG_RS11570;LDG_RS11575;LDG_RS11580;LDG_RS11585;LDG_RS11590;LDG_RS11595;LDG_RS11600;LDG_RS18585
Legionella drancourtii LLAP12	cf_fatty_acid	LDG_RS11970;LDG_RS11975;LDG_RS11980;LDG_RS11985;LDG_RS11990;LDG_RS11995;LDG_RS12000;LDG_RS12005;LDG_RS12010;LDG_RS12015;LDG_RS12020;LDG_RS12025;LDG_RS12030;LDG_RS12035;LDG_RS12040;LDG_RS12045;LDG_RS12050;LDG_RS12055;LDG_RS12060;LDG_RS12065;LDG_RS12070;LDG_RS12075;LDG_RS12080
Legionella drancourtii LLAP12	cf_putative	LDG_RS12485;LDG_RS12490;LDG_RS12505;LDG_RS12510;LDG_RS12515;LDG_RS12520
Legionella drancourtii LLAP12	cf_putative	LDG_RS13735;LDG_RS13740;LDG_RS13745;LDG_RS13750;LDG_RS13755
Legionella drancourtii LLAP12	cf_fatty_acid	LDG_RS14910;LDG_RS14915;LDG_RS14920;LDG_RS14925;LDG_RS14930;LDG_RS14935;LDG_RS14940;LDG_RS14945;LDG_RS14950;LDG_RS14955;LDG_RS14960;LDG_RS14965;LDG_RS14970;LDG_RS14975;LDG_RS14980;LDG_RS14985;LDG_RS14990;LDG_RS14995;LDG_RS15000;LDG_RS15005;LDG_RS15010;LDG_RS15015;LDG_RS15020;LDG_RS15025;LDG_RS15030
Legionella drancourtii LLAP12	nrps	LDG_RS15985;LDG_RS15990;LDG_RS15995;LDG_RS16000;LDG_RS16005;LDG_RS16010;LDG_RS16015;LDG_RS16020;LDG_RS16025;LDG_RS16030;LDG_RS16035;LDG_RS16040;LDG_RS16045;LDG_RS16050;LDG_RS16055;LDG_RS16060;LDG_RS16065;LDG_RS16070;LDG_RS16075;LDG_RS16080;LDG_RS16085;LDG_RS16090;LDG_RS16095;LDG_RS16100;LDG_RS16105;LDG_RS18695;LDG_RS18700;LDG_RS16115;LDG_RS16120;LDG_RS16125;LDG_RS16130;LDG_RS16135;LDG_RS16140;LDG…
Legionella drancourtii LLAP12	cf_saccharide	LDG_RS16330;LDG_RS16335;LDG_RS16340;LDG_RS16345;LDG_RS18720;LDG_RS16355;LDG_RS16360;LDG_RS16365;LDG_RS16370;LDG_RS16375;LDG_RS16380;LDG_RS16385;LDG_RS16390;LDG_RS16395;LDG_RS16400;LDG_RS16405;LDG_RS16410;LDG_RS16415;LDG_RS16420;LDG_RS16425
Legionella drancourtii LLAP12	cf_saccharide	LDG_RS16495;LDG_RS16500;LDG_RS16505;LDG_RS18725;LDG_RS16520;LDG_RS16525;LDG_RS16530;LDG_RS16535;LDG_RS16540;LDG_RS16545;LDG_RS16550;LDG_RS16555;LDG_RS16560;LDG_RS16565;LDG_RS16570;LDG_RS16575;LDG_RS16580;LDG_RS16585;LDG_RS16590;LDG_RS16595;LDG_RS16600;LDG_RS16605;LDG_RS16610;LDG_RS16615;LDG_RS16620;LDG_RS16625;LDG_RS16630;LDG_RS16635;LDG_RS16640;LDG_RS16645
Legionella drancourtii LLAP12	nrps-t1pks	LDG_RS16795;LDG_RS16800;LDG_RS16805;LDG_RS16810;LDG_RS16815;LDG_RS16820;LDG_RS16825;LDG_RS16830;LDG_RS16835;LDG_RS16840;LDG_RS16850;LDG_RS16855;LDG_RS16860;LDG_RS16865;LDG_RS16870;LDG_RS16875;LDG_RS16880;LDG_RS16885;LDG_RS16890;LDG_RS16895;LDG_RS16900;LDG_RS16905;LDG_RS16910;LDG_RS16915;LDG_RS16920;LDG_RS16925;LDG_RS16930;LDG_RS16935;LDG_RS16940;LDG_RS16945;LDG_RS16950;LDG_RS16955;LDG_RS16960
Legionella fairfieldensis ATCC 49588	cf_saccharide	T345_RS0100105;T345_RS0100110;T345_RS0100115;T345_RS0100120;T345_RS0100125;T345_RS13130;T345_RS0100135;T345_RS0100140;T345_RS0100150;T345_RS0100155;T345_RS13135;T345_RS0100165;T345_RS0100170;T345_RS0100175;T345_RS0100180;T345_RS0100185;T345_RS0100190;T345_RS0100195;T345_RS0100200;T345_RS0100205;T345_RS0100210;T345_RS0100215;T345_RS0100220;T345_RS0100225;T345_RS13140;T345_RS0100235;T345_RS0100240;…
Legionella fairfieldensis ATCC 49588	cf_saccharide	T345_RS0100305;T345_RS0100310;T345_RS0100315;T345_RS0100320;T345_RS0100325;T345_RS0100330;T345_RS0100335;T345_RS0100340;T345_RS0100345;T345_RS0100350;T345_RS0100355;T345_RS0100360;T345_RS0100370;T345_RS0100375;T345_RS0100380;T345_RS0100385;T345_RS13145;T345_RS0100395;T345_RS0100400;T345_RS0100405;T345_RS0100410;T345_RS0100415;T345_RS0100420;T345_RS0100425;T345_RS0100430;T345_RS0100435
Legionella fairfieldensis ATCC 49588	cf_putative	T345_RS0100930;T345_RS0100935;T345_RS0100940;T345_RS0100945;T345_RS0100950
Legionella fairfieldensis ATCC 49588	cf_putative	T345_RS0101145;T345_RS0101150;T345_RS0101155;T345_RS0101160;T345_RS0101165;T345_RS0101170;T345_RS0101175;T345_RS14445;T345_RS0101185;T345_RS13225;T345_RS0101195;T345_RS0101200;T345_RS0101205;T345_RS0101210;T345_RS0101215
Legionella fairfieldensis ATCC 49588	cf_putative	T345_RS0101460;T345_RS0101465;T345_RS0101470;T345_RS0101475;T345_RS13250;T345_RS0101485;T345_RS0101490;T345_RS0101495;T345_RS0101500;T345_RS0101505;T345_RS14460;T345_RS0101515;T345_RS0101520;T345_RS0101525;T345_RS14465;T345_RS0101535;T345_RS0101540;T345_RS0101555;T345_RS0101560;T345_RS13270
Legionella fairfieldensis ATCC 49588	cf_fatty_acid	T345_RS0101805;T345_RS0101810;T345_RS0101815;T345_RS0101820;T345_RS0101825;T345_RS0101830;T345_RS0101835;T345_RS0101840;T345_RS0101845;T345_RS0101850;T345_RS0101855;T345_RS0101860;T345_RS0101865;T345_RS0101870;T345_RS0101875;T345_RS0101880;T345_RS0101885;T345_RS0101890;T345_RS14475;T345_RS0101900;T345_RS0101905;T345_RS0101910;T345_RS0101915;T345_RS0101925;T345_RS0101930;T345_RS0101935;T345_RS0101…
Legionella fairfieldensis ATCC 49588	cf_putative	T345_RS0102285;T345_RS0102290;T345_RS0102295;T345_RS0102300;T345_RS0102305;T345_RS0102310
Legionella fairfieldensis ATCC 49588	bacteriocin	T345_RS0102380;T345_RS0102385;T345_RS0102390;T345_RS0102395;T345_RS0102400;T345_RS0102405;T345_RS0102410;T345_RS0102415;T345_RS13335;T345_RS0102425;T345_RS0102430;T345_RS0102435;T345_RS0102440;T345_RS0102445;T345_RS0102450;T345_RS0102455
Legionella fairfieldensis ATCC 49588	cf_putative	T345_RS0102550;T345_RS0102555;T345_RS0102560;T345_RS0102565;T345_RS0102570;T345_RS0102575;T345_RS0102580;T345_RS0102585;T345_RS0102590;T345_RS0102595
Legionella fairfieldensis ATCC 49588	cf_putative	T345_RS0102730;T345_RS0102735;T345_RS13350;T345_RS14480;T345_RS13360
Legionella fairfieldensis ATCC 49588	cf_putative	T345_RS0103090;T345_RS0103095;T345_RS13410;T345_RS0103105;T345_RS0103110;T345_RS0103115;T345_RS0103120;T345_RS0103125;T345_RS0103130;T345_RS0103135
Legionella fairfieldensis ATCC 49588	nrps	T345_RS14530;T345_RS0105035;T345_RS0105040;T345_RS13615;T345_RS0105050;T345_RS0105055;T345_RS0105060;T345_RS0105065;T345_RS0105070;T345_RS0105075;T345_RS0105080;T345_RS0105085;T345_RS0105090;T345_RS0105095;T345_RS0105100;T345_RS13620;T345_RS0105110;T345_RS0105115
Legionella fairfieldensis ATCC 49588	cf_saccharide	T345_RS0105230;T345_RS0105235;T345_RS0105240;T345_RS0105245;T345_RS0105250;T345_RS13635;T345_RS13640;T345_RS0105265;T345_RS0105270;T345_RS0105275;T345_RS0105280;T345_RS13645;T345_RS0105290;T345_RS0105295;T345_RS0105300;T345_RS0105305;T345_RS0105310;T345_RS0105315;T345_RS0105320;T345_RS0105325;T345_RS0105330;T345_RS0105335;T345_RS0105340;T345_RS0105345;T345_RS0105350;T345_RS13650
Legionella fairfieldensis ATCC 49588	cf_putative	T345_RS0105450;T345_RS0105455;T345_RS0105460;T345_RS0105465;T345_RS0105470
Legionella fairfieldensis ATCC 49588	cf_fatty_acid	T345_RS0105930;T345_RS0105935;T345_RS0105940;T345_RS0105945;T345_RS13690;T345_RS0105955;T345_RS0105960;T345_RS0105965;T345_RS0105970;T345_RS0105975;T345_RS0105980;T345_RS0105985;T345_RS0105990;T345_RS0105995;T345_RS0106000;T345_RS13695;T345_RS0106010;T345_RS0106015;T345_RS0106020;T345_RS0106025;T345_RS0106035;T345_RS0106040;T345_RS0106045;T345_RS0106050;T345_RS0106055;T345_RS0106060;T345_RS0106065
Legionella fairfieldensis ATCC 49588	cf_putative	T345_RS0107110;T345_RS0107115;T345_RS0107120;T345_RS0107125;T345_RS0107135;T345_RS0107140
Legionella fairfieldensis ATCC 49588	cf_fatty_acid	T345_RS0107685;T345_RS0107690;T345_RS0107695;T345_RS0107700;T345_RS0107705;T345_RS0107710;T345_RS0107715;T345_RS0107720;T345_RS0107725;T345_RS0107730;T345_RS0107735;T345_RS0107740;T345_RS0107745;T345_RS0107750;T345_RS0107755;T345_RS0107760;T345_RS0107765;T345_RS0107770;T345_RS0107775
Legionella fairfieldensis ATCC 49588	cf_putative	T345_RS0108805;T345_RS13965;T345_RS0108815;T345_RS0108820;T345_RS0108825;T345_RS0108830;T345_RS0108835;T345_RS13970;T345_RS0108845;T345_RS0108850;T345_RS0108855;T345_RS0108865;T345_RS0108870;T345_RS0108875;T345_RS0108880;T345_RS0108885
Legionella fairfieldensis ATCC 49588	cf_saccharide	T345_RS0109015;T345_RS0109030;T345_RS0109035;T345_RS0109040;T345_RS13985;T345_RS0109050;T345_RS0109055;T345_RS0109060;T345_RS0109065;T345_RS0109070;T345_RS0109075;T345_RS0109080;T345_RS0109085;T345_RS0109090;T345_RS0109095;T345_RS0109100;T345_RS0109105;T345_RS0109110;T345_RS0109115;T345_RS0109120;T345_RS0109125;T345_RS0109130;T345_RS0109135;T345_RS0109140;T345_RS13990
Legionella fairfieldensis ATCC 49588	nrps	T345_RS0111850;T345_RS0111855;T345_RS0111860;T345_RS0111865;T345_RS0111870;T345_RS14305;T345_RS0111880;T345_RS0111885;T345_RS0111890;T345_RS14310;T345_RS14315;T345_RS0111915;T345_RS0111920;T345_RS0111925;T345_RS0111930;T345_RS0111935;T345_RS0111940;T345_RS0111945;T345_RS0111950;T345_RS0111955;T345_RS0111960;T345_RS14320;T345_RS0111970;T345_RS0111975;T345_RS0111980;T345_RS14325;T345_RS0111990;T345…
Legionella geestiana DSM 21217	cf_fatty_acid	Q406_RS0100085;Q406_RS0100090;Q406_RS0100095;Q406_RS0100105;Q406_RS0100110;Q406_RS0100115;Q406_RS0100120;Q406_RS0100125;Q406_RS0100130;Q406_RS0100135;Q406_RS0100140;Q406_RS0100145;Q406_RS0100150;Q406_RS0100155;Q406_RS11915;Q406_RS0100165;Q406_RS0100170;Q406_RS0100175;Q406_RS0100180
Legionella geestiana DSM 21217	cf_putative	Q406_RS0100285;Q406_RS0100290;Q406_RS0100295;Q406_RS0100300;Q406_RS0100305;Q406_RS0100310;Q406_RS0100315;Q406_RS0100325;Q406_RS0100330;Q406_RS0100335
Legionella geestiana DSM 21217	cf_saccharide	Q406_RS0100885;Q406_RS13490;Q406_RS0100895;Q406_RS0100900;Q406_RS0100905;Q406_RS13495;Q406_RS0100915;Q406_RS0100920;Q406_RS11985;Q406_RS0100930;Q406_RS0100935;Q406_RS11990;Q406_RS0100945;Q406_RS0100950;Q406_RS0100955;Q406_RS0100960;Q406_RS13500;Q406_RS0100975;Q406_RS0100980;Q406_RS0100985;Q406_RS0100990;Q406_RS0100995;Q406_RS0101000
Legionella geestiana DSM 21217	cf_putative	Q406_RS0101575;Q406_RS0101580;Q406_RS0101590;Q406_RS12060;Q406_RS0101600;Q406_RS0101605;Q406_RS0101610;Q406_RS0101620;Q406_RS0101625;Q406_RS0101635
Legionella geestiana DSM 21217	other	Q406_RS0103390;Q406_RS12235;Q406_RS0103400;Q406_RS0103405;Q406_RS0103410;Q406_RS0103415;Q406_RS0103420;Q406_RS0103425;Q406_RS0103430;Q406_RS0103435;Q406_RS0103440;Q406_RS0103445;Q406_RS0103450;Q406_RS0103455;Q406_RS0103460;Q406_RS0103465;Q406_RS0103470;Q406_RS0103475;Q406_RS0103480;Q406_RS0103485;Q406_RS0103490;Q406_RS0103495;Q406_RS0103500;Q406_RS0103505;Q406_RS0103510
Legionella geestiana DSM 21217	cf_fatty_acid	Q406_RS0104155;Q406_RS0104160;Q406_RS0104165;Q406_RS0104170;Q406_RS0104175;Q406_RS12345;Q406_RS0104185;Q406_RS0104190;Q406_RS0104195;Q406_RS0104200;Q406_RS0104205;Q406_RS0104210;Q406_RS0104215;Q406_RS0104220;Q406_RS0104225;Q406_RS0104230;Q406_RS0104235
Legionella geestiana DSM 21217	cf_putative	Q406_RS0104480;Q406_RS12385;Q406_RS0104490;Q406_RS0104495;Q406_RS0104500;Q406_RS13575;Q406_RS12390;Q406_RS0104510;Q406_RS0104515;Q406_RS0104520;Q406_RS0104525;Q406_RS0104530;Q406_RS12395
Legionella geestiana DSM 21217	cf_putative	Q406_RS0105925;Q406_RS0105930;Q406_RS12620;Q406_RS0105940;Q406_RS0105945;Q406_RS0105950
Legionella geestiana DSM 21217	other	Q406_RS0106585;Q406_RS0106590;Q406_RS0106595;Q406_RS0106600;Q406_RS12700;Q406_RS0106610;Q406_RS12705;Q406_RS0106620;Q406_RS0106625;Q406_RS0106630;Q406_RS0106635;Q406_RS0106640;Q406_RS0106645;Q406_RS0106650;Q406_RS0106655;Q406_RS0106665;Q406_RS12710;Q406_RS0106675;Q406_RS0106680;Q406_RS0106685;Q406_RS0106690;Q406_RS0106695;Q406_RS0106700;Q406_RS0106705;Q406_RS0106710;Q406_RS0106715;Q406_RS0106720
Legionella geestiana DSM 21217	cf_fatty_acid	Q406_RS12850;Q406_RS0107625;Q406_RS0107630;Q406_RS0107635;Q406_RS0107640;Q406_RS0107645;Q406_RS0107655;Q406_RS0107660;Q406_RS0107665;Q406_RS0107670;Q406_RS0107675;Q406_RS0107680;Q406_RS0107685
Legionella geestiana DSM 21217	cf_putative	Q406_RS0107715;Q406_RS0107720;Q406_RS0107725;Q406_RS0107730;Q406_RS0107735;Q406_RS0107740
Legionella geestiana DSM 21217	cf_putative	Q406_RS0108880;Q406_RS0108885;Q406_RS0108890;Q406_RS0108895;Q406_RS0108900;Q406_RS13065;Q406_RS0108910;Q406_RS0108915;Q406_RS0108920
Legionella geestiana DSM 21217	cf_putative	Q406_RS0109035;Q406_RS0109040;Q406_RS0109045;Q406_RS0109050;Q406_RS0109055;Q406_RS0109060;Q406_RS13085;Q406_RS0109070
Legionella geestiana DSM 21217	cf_putative	Q406_RS0109755;Q406_RS0109760;Q406_RS0109765;Q406_RS0109770;Q406_RS0109775
Legionella geestiana DSM 21217	siderophore	Q406_RS0111405;Q406_RS0111410;Q406_RS0111415;Q406_RS13415;Q406_RS0111430;Q406_RS0111435;Q406_RS0111440;Q406_RS0111445;Q406_RS0111450;Q406_RS0111455;Q406_RS0111460;Q406_RS0111465;Q406_RS0111470;Q406_RS0111475;Q406_RS0111480;Q406_RS0111485;Q406_RS0111490;Q406_RS0111495;Q406_RS13420;Q406_RS0111505
Legionella geestiana DSM 21217	bacteriocin	Q406_RS0111660;Q406_RS13450;Q406_RS0111670;Q406_RS0111675;Q406_RS0111680;Q406_RS0111685;Q406_RS0111690;Q406_RS0111695;Q406_RS13455;Q406_RS0111705;Q406_RS0111710;Q406_RS13460;Q406_RS0111720;Q406_RS0111725;Q406_RS0111730;Q406_RS0111735;Q406_RS0111740;Q406_RS0111745;Q406_RS0111750;Q406_RS0111755;Q406_RS13465
Legionella lansingensis DSM 19556	nrps	BU01_RS0100415;BU01_RS0100420;BU01_RS0100425;BU01_RS0100430;BU01_RS0100435;BU01_RS0100440;BU01_RS0100445;BU01_RS0100450;BU01_RS0100455;BU01_RS0100460;BU01_RS0100465;BU01_RS0100470;BU01_RS13995;BU01_RS0100480;BU01_RS0100485;BU01_RS0100490;BU01_RS0100495;BU01_RS0100500;BU01_RS0100505;BU01_RS0100510;BU01_RS0100515;BU01_RS0100520;BU01_RS0100525;BU01_RS0100530;BU01_RS0100540;BU01_RS0100545;BU01_RS0100…
Legionella lansingensis DSM 19556	cf_fatty_acid	BU01_RS0101475;BU01_RS0101480;BU01_RS0101485;BU01_RS0101490;BU01_RS0101495;BU01_RS0101500;BU01_RS0101505;BU01_RS0101510;BU01_RS0101515;BU01_RS0101520;BU01_RS0101525;BU01_RS0101530;BU01_RS14145;BU01_RS0101540;BU01_RS0101545;BU01_RS0101550;BU01_RS0101555;BU01_RS0101560;BU01_RS0101565;BU01_RS0101570
Legionella lansingensis DSM 19556	cf_putative	BU01_RS0104495;BU01_RS0104500;BU01_RS0104505;BU01_RS0104510;BU01_RS0104515;BU01_RS0104520;BU01_RS0104525
Legionella lansingensis DSM 19556	t3pks	BU01_RS0104635;BU01_RS0104640;BU01_RS0104645;BU01_RS0104650;BU01_RS0104655;BU01_RS0104660;BU01_RS14445;BU01_RS0104670;BU01_RS0104675;BU01_RS0104680;BU01_RS14450;BU01_RS0104695;BU01_RS0104700;BU01_RS0104705;BU01_RS0104710;BU01_RS0104715;BU01_RS0104720;BU01_RS0104725;BU01_RS0104730;BU01_RS0104735;BU01_RS0104740;BU01_RS0104745;BU01_RS0104750;BU01_RS0104755;BU01_RS0104760;BU01_RS0104765;BU01_RS010477…
Legionella lansingensis DSM 19556	cf_saccharide	BU01_RS0105320;BU01_RS0105325;BU01_RS0105330;BU01_RS0105335;BU01_RS14515;BU01_RS0105350;BU01_RS0105355;BU01_RS0105360;BU01_RS14520;BU01_RS0105370;BU01_RS0105375;BU01_RS0105380;BU01_RS0105385;BU01_RS15575;BU01_RS0105395;BU01_RS14530;BU01_RS0105405;BU01_RS0105410;BU01_RS0105415;BU01_RS14535;BU01_RS0105425;BU01_RS0105430;BU01_RS0105435;BU01_RS0105440;BU01_RS0105445;BU01_RS14540;BU01_RS0105455;BU01_R…
Legionella lansingensis DSM 19556	siderophore	BU01_RS0106695;BU01_RS0106700;BU01_RS0106705;BU01_RS14645;BU01_RS0106715;BU01_RS0106720;BU01_RS0106725;BU01_RS14650;BU01_RS0106735;BU01_RS0106740;BU01_RS0106745;BU01_RS14655
Legionella lansingensis DSM 19556	cf_fatty_acid	BU01_RS0106955;BU01_RS0106960;BU01_RS0106965;BU01_RS0106970;BU01_RS0106975;BU01_RS0106980;BU01_RS0106985;BU01_RS0106990;BU01_RS0106995;BU01_RS0107000;BU01_RS0107010;BU01_RS0107015;BU01_RS0107020;BU01_RS0107025;BU01_RS0107030;BU01_RS0107035;BU01_RS14670;BU01_RS0107045;BU01_RS0107050;BU01_RS0107055;BU01_RS0107060;BU01_RS0107065;BU01_RS0107070;BU01_RS0107075;BU01_RS0107080;BU01_RS0107085
Legionella lansingensis DSM 19556	cf_putative	BU01_RS0107255;BU01_RS0107260;BU01_RS0107265;BU01_RS0107270;BU01_RS0107275;BU01_RS15590
Legionella lansingensis DSM 19556	cf_putative	BU01_RS14720;BU01_RS0107715;BU01_RS0107720;BU01_RS0107725;BU01_RS0107730
Legionella lansingensis DSM 19556	cf_fatty_acid	BU01_RS0108785;BU01_RS0108790;BU01_RS14845;BU01_RS0108800;BU01_RS14850;BU01_RS0108815;BU01_RS14855;BU01_RS0108825;BU01_RS0108830;BU01_RS0108835;BU01_RS0108840;BU01_RS0108845;BU01_RS0108850;BU01_RS0108855;BU01_RS0108860;BU01_RS0108865;BU01_RS0108870;BU01_RS0108875;BU01_RS0108880;BU01_RS0108885;BU01_RS0108890;BU01_RS0108895;BU01_RS0108900;BU01_RS0108905;BU01_RS0108910;BU01_RS0108915;BU01_RS14860;BU…
Legionella lansingensis DSM 19556	bacteriocin	BU01_RS0109600;BU01_RS0109605;BU01_RS0109610;BU01_RS14950;BU01_RS0109620;BU01_RS0109625;BU01_RS0109630;BU01_RS0109635;BU01_RS0109640;BU01_RS0109645;BU01_RS0109650;BU01_RS0109655;BU01_RS0109660;BU01_RS0109665
Legionella lansingensis DSM 19556	cf_putative	BU01_RS0110655;BU01_RS0110660;BU01_RS0110665;BU01_RS15060;BU01_RS0110675;BU01_RS0110680;BU01_RS15065;BU01_RS15070;BU01_RS0110695;BU01_RS0110700;BU01_RS0110705;BU01_RS0110710;BU01_RS0110715
Legionella lansingensis DSM 19556	cf_putative	BU01_RS0110725;BU01_RS15080;BU01_RS0110735;BU01_RS0110750;BU01_RS0110755;BU01_RS0110760;BU01_RS0110765;BU01_RS0110770;BU01_RS0110775;BU01_RS0110780
Legionella lansingensis DSM 19556	cf_putative	BU01_RS0110915;BU01_RS0110920;BU01_RS0110925;BU01_RS0110930;BU01_RS0110935;BU01_RS0110940
Legionella lansingensis DSM 19556	cf_putative	BU01_RS0111275;BU01_RS0111280;BU01_RS0111285;BU01_RS0111290;BU01_RS0111295
Legionella lansingensis DSM 19556	cf_putative	BU01_RS0111780;BU01_RS0111785;BU01_RS0111790;BU01_RS0111795;BU01_RS15205;BU01_RS0111805;BU01_RS0111810
Legionella lansingensis DSM 19556	cf_saccharide	BU01_RS15365;BU01_RS0112815;BU01_RS0112820;BU01_RS0112825;BU01_RS0112830;BU01_RS15370;BU01_RS0112840;BU01_RS0112845;BU01_RS0112850;BU01_RS0112855;BU01_RS0112860;BU01_RS0112865;BU01_RS0112870;BU01_RS0112875;BU01_RS0112880;BU01_RS0112885;BU01_RS15375;BU01_RS0112895;BU01_RS0112900;BU01_RS0112905;BU01_RS0112910;BU01_RS15675;BU01_RS0112920;BU01_RS15385;BU01_RS0112930;BU01_RS0112935;BU01_RS15390
Legionella lansingensis DSM 19556	bacteriocin	BU01_RS0113410;BU01_RS0113415;BU01_RS0113420;BU01_RS0113425;BU01_RS0113430;BU01_RS0113435;BU01_RS0113440;BU01_RS0113445;BU01_RS0113450;BU01_RS0113455;BU01_RS0113460;BU01_RS0113465
Legionella longbeachae NSW150	cf_saccharide	LLO_RS01105;LLO_RS01110;LLO_RS01115;LLO_RS01120;LLO_RS01125;LLO_RS01130;LLO_RS01135;LLO_RS01140;LLO_RS01145;LLO_RS01150;LLO_RS01155;LLO_RS01160;LLO_RS01165;LLO_RS01170;LLO_RS01175;LLO_RS01180;LLO_RS01185;LLO_RS01190;LLO_RS01195;LLO_RS01200;LLO_RS01205;LLO_RS01210;LLO_RS01215;LLO_RS01220;LLO_RS01225;LLO_RS01230;LLO_RS01235;LLO_RS01240;LLO_RS01245
Legionella longbeachae NSW150	cf_putative	LLO_RS01965;LLO_RS01970;LLO_RS01975;LLO_RS01980;LLO_RS01985;LLO_RS01990;LLO_RS01995;LLO_RS02000;LLO_RS02005;LLO_RS02010;LLO_RS02015
Legionella longbeachae NSW150	cf_putative	LLO_RS02150;LLO_RS02155;LLO_RS02160;LLO_RS02165;LLO_RS02170
Legionella longbeachae NSW150	cf_fatty_acid	LLO_RS02650;LLO_RS02655;LLO_RS02660;LLO_RS02665;LLO_RS02670;LLO_RS02675;LLO_RS02680;LLO_RS02685;LLO_RS02690;LLO_RS02695;LLO_RS02700;LLO_RS02705;LLO_RS02710;LLO_RS02715;LLO_RS02720;LLO_RS02725;LLO_RS02730;LLO_RS02735;LLO_RS02740;LLO_RS02745;LLO_RS02750;LLO_RS02755;LLO_RS02760;LLO_RS02765;LLO_RS02770
Legionella longbeachae NSW150	cf_fatty_acid	LLO_RS02775;LLO_RS02780;LLO_RS02785;LLO_RS02790;LLO_RS02795;LLO_RS02800;LLO_RS02805;LLO_RS02810;LLO_RS02815;LLO_RS02820;LLO_RS02825;LLO_RS02830;LLO_RS02835;LLO_RS02840;LLO_RS02845
Legionella longbeachae NSW150	cf_putative	LLO_RS03700;LLO_RS03705;LLO_RS03710;LLO_RS03715;LLO_RS03720;LLO_RS03725;LLO_RS03730;LLO_RS03735;LLO_RS03740;LLO_RS03745;LLO_RS03750;LLO_RS03755
Legionella longbeachae NSW150	bacteriocin	LLO_RS03880;LLO_RS03885;LLO_RS03890;LLO_RS03895;LLO_RS03900;LLO_RS03905;LLO_RS03910;LLO_RS03915;LLO_RS03920;LLO_RS03925;LLO_RS03930
Legionella longbeachae NSW150	cf_putative	LLO_RS04160;LLO_RS04165;LLO_RS04170;LLO_RS04175;LLO_RS04180;LLO_RS04185;LLO_RS04190;LLO_RS04195;LLO_RS04200;LLO_RS04205;LLO_RS04210
Legionella longbeachae NSW150	cf_putative	LLO_RS04795;LLO_RS04800;LLO_RS04805;LLO_RS04810;LLO_RS04815;LLO_RS04825;LLO_RS04830;LLO_RS04835
Legionella longbeachae NSW150	nrps-t1pks	LLO_RS04950;LLO_RS04955;LLO_RS04980;LLO_RS04985;LLO_RS04990;LLO_RS04995;LLO_RS05000;LLO_RS05005;LLO_RS05010;LLO_RS05015;LLO_RS05020;LLO_RS05025;LLO_RS05030;LLO_RS05035;LLO_RS05040;LLO_RS05045;LLO_RS05050;LLO_RS05055;LLO_RS05060;LLO_RS05065;LLO_RS05070;LLO_RS05075;LLO_RS05080;LLO_RS05085;LLO_RS05090;LLO_RS05095;LLO_RS05100;LLO_RS05105;LLO_RS05110;LLO_RS05115;LLO_RS05120;LLO_RS05125;LLO_RS05130;LLO…
Legionella longbeachae NSW150	cf_putative	LLO_RS05475;LLO_RS05480;LLO_RS05485;LLO_RS05490;LLO_RS05495;LLO_RS05500;LLO_RS05505;LLO_RS05510;LLO_RS05515;LLO_RS05520;LLO_RS05525;LLO_RS05530;LLO_RS05535;LLO_RS05540;LLO_RS05545;LLO_RS05550
Legionella longbeachae NSW150	lantipeptide	LLO_RS05770;LLO_RS05775;LLO_RS05780;LLO_RS05785;LLO_RS05790;LLO_RS05795;LLO_RS05800;LLO_RS05805;LLO_RS05810;LLO_RS05815;LLO_RS05820;LLO_RS05825;LLO_RS05830;LLO_RS05835;LLO_RS05840;LLO_RS05845;LLO_RS05850;LLO_RS05855;LLO_RS05860;LLO_RS05865;LLO_RS05870;LLO_RS05875
Legionella longbeachae NSW150	cf_putative	LLO_RS06165;LLO_RS06170;LLO_RS06175;LLO_RS06180;LLO_RS06185;LLO_RS06190;LLO_RS06195;LLO_RS06200;LLO_RS06205;LLO_RS06210
Legionella longbeachae NSW150	cf_fatty_acid	LLO_RS07520;LLO_RS07525;LLO_RS07530;LLO_RS07535;LLO_RS07540;LLO_RS07545;LLO_RS07550;LLO_RS07555;LLO_RS07560;LLO_RS07565;LLO_RS07570;LLO_RS07575;LLO_RS07580;LLO_RS07585;LLO_RS07590;LLO_RS07595;LLO_RS07600;LLO_RS07605;LLO_RS07610;LLO_RS07615;LLO_RS07620;LLO_RS07625;LLO_RS07630;LLO_RS07635;LLO_RS07640;LLO_RS07645;LLO_RS07650;LLO_RS07655
Legionella longbeachae NSW150	t3pks	LLO_RS08165;LLO_RS08170;LLO_RS08175;LLO_RS08180;LLO_RS08185;LLO_RS08195;LLO_RS08200;LLO_RS08205;LLO_RS08210;LLO_RS08215;LLO_RS08220;LLO_RS08225;LLO_RS08230;LLO_RS08235;LLO_RS08240;LLO_RS08245;LLO_RS08250;LLO_RS08255;LLO_RS08260;LLO_RS08265;LLO_RS08270;LLO_RS08275;LLO_RS08280;LLO_RS08285;LLO_RS08290;LLO_RS08295;LLO_RS08300;LLO_RS08305;LLO_RS08310;LLO_RS08315
Legionella longbeachae NSW150	cf_putative	LLO_RS08830;LLO_RS08835;LLO_RS08840;LLO_RS08845;LLO_RS08850
Legionella longbeachae NSW150	bacteriocin	LLO_RS08925;LLO_RS08930;LLO_RS08935;LLO_RS08940;LLO_RS08945;LLO_RS08950;LLO_RS08955;LLO_RS08960;LLO_RS08965;LLO_RS08970
Legionella longbeachae NSW150	cf_putative	LLO_RS09265;LLO_RS09270;LLO_RS09275;LLO_RS09290;LLO_RS09295;LLO_RS09300;LLO_RS09305;LLO_RS09310;LLO_RS09315;LLO_RS09320;LLO_RS09325;LLO_RS09330;LLO_RS09335;LLO_RS09340;LLO_RS09345;LLO_RS09350;LLO_RS09355;LLO_RS09360
Legionella longbeachae NSW150	cf_putative	LLO_RS10150;LLO_RS10155;LLO_RS10160;LLO_RS10165;LLO_RS10170;LLO_RS10175;LLO_RS10180;LLO_RS10185;LLO_RS10190;LLO_RS10195;LLO_RS10200;LLO_RS10205
Legionella longbeachae NSW150	cf_saccharide	LLO_RS10325;LLO_RS10330;LLO_RS10335;LLO_RS10340;LLO_RS10345;LLO_RS10350;LLO_RS10355;LLO_RS10360;LLO_RS10365;LLO_RS10370;LLO_RS10375;LLO_RS10380;LLO_RS10385;LLO_RS10390;LLO_RS10395;LLO_RS10400;LLO_RS10405;LLO_RS10410;LLO_RS10415;LLO_RS10420;LLO_RS10425;LLO_RS10430;LLO_RS10435;LLO_RS10440;LLO_RS10445;LLO_RS10450;LLO_RS10455;LLO_RS10460;LLO_RS10465;LLO_RS10470;LLO_RS10475;LLO_RS10480
Legionella longbeachae NSW150	cf_putative	LLO_RS10720;LLO_RS10725;LLO_RS10730;LLO_RS10740;LLO_RS10745;LLO_RS10750;LLO_RS10755;LLO_RS10760;LLO_RS10765;LLO_RS10770;LLO_RS10775
Legionella longbeachae NSW150	nrps	LLO_RS11225;LLO_RS11230;LLO_RS11235;LLO_RS11240;LLO_RS11245;LLO_RS11250;LLO_RS11255;LLO_RS11260;LLO_RS11265;LLO_RS11270;LLO_RS11275;LLO_RS11280;LLO_RS11285;LLO_RS11290;LLO_RS11295;LLO_RS11300;LLO_RS11305;LLO_RS11310;LLO_RS11315;LLO_RS11320;LLO_RS11325;LLO_RS17830;LLO_RS11335;LLO_RS11340;LLO_RS11345;LLO_RS11350;LLO_RS11355;LLO_RS11360;LLO_RS11365;LLO_RS11370;LLO_RS11375;LLO_RS11380;LLO_RS11385;LLO…
Legionella longbeachae NSW150	cf_putative	LLO_RS11445;LLO_RS11450;LLO_RS11455;LLO_RS11460;LLO_RS11465;LLO_RS11470;LLO_RS11475;LLO_RS11480;LLO_RS11485;LLO_RS11490;LLO_RS11495
Legionella longbeachae NSW150	cf_putative	LLO_RS11825;LLO_RS11830;LLO_RS11835;LLO_RS11840;LLO_RS11845
Legionella longbeachae NSW150	cf_fatty_acid	LLO_RS13155;LLO_RS13160;LLO_RS13165;LLO_RS13170;LLO_RS13175;LLO_RS13180;LLO_RS13185;LLO_RS13190;LLO_RS13195;LLO_RS13200;LLO_RS13205;LLO_RS13210;LLO_RS13215;LLO_RS13220;LLO_RS13225;LLO_RS13230;LLO_RS13235;LLO_RS13240;LLO_RS13245;LLO_RS13250;LLO_RS13255;LLO_RS13260;LLO_RS13265;LLO_RS13270
Legionella longbeachae NSW150	cf_putative	LLO_RS13790;LLO_RS13795;LLO_RS13800;LLO_RS13805;LLO_RS13810;LLO_RS13815;LLO_RS13820;LLO_RS13825;LLO_RS13830;LLO_RS13835;LLO_RS13840
Legionella longbeachae NSW150	cf_putative	LLO_RS14955;LLO_RS14960;LLO_RS14965;LLO_RS14970;LLO_RS17885;LLO_RS14980;LLO_RS14985;LLO_RS14990;LLO_RS14995;LLO_RS15000;LLO_RS15005;LLO_RS15010;LLO_RS15015;LLO_RS15020;LLO_RS15025;LLO_RS15030;LLO_RS15035;LLO_RS15040;LLO_RS15045
Legionella longbeachae NSW150	cf_putative	LLO_RS15165;LLO_RS15170;LLO_RS15175;LLO_RS15180;LLO_RS15185;LLO_RS15190;LLO_RS15195;LLO_RS15200;LLO_RS15205;LLO_RS15210;LLO_RS15215;LLO_RS15220;LLO_RS15225;LLO_RS15230;LLO_RS15235;LLO_RS15240;LLO_RS15245
Legionella longbeachae NSW150	siderophore	LLO_RS15790;LLO_RS15795;LLO_RS15800;LLO_RS15805;LLO_RS15810;LLO_RS15815;LLO_RS15820;LLO_RS15825
Legionella longbeachae NSW150	cf_saccharide-t1pks	LLO_RS15900;LLO_RS15905;LLO_RS15910;LLO_RS15915;LLO_RS15920;LLO_RS15925;LLO_RS15930;LLO_RS15935;LLO_RS15940;LLO_RS15945;LLO_RS15950;LLO_RS15955;LLO_RS15960;LLO_RS15965;LLO_RS15970;LLO_RS15975;LLO_RS15980;LLO_RS15985;LLO_RS15990;LLO_RS15995;LLO_RS16000;LLO_RS16005;LLO_RS16010;LLO_RS16015;LLO_RS16020;LLO_RS16025;LLO_RS16030;LLO_RS16035;LLO_RS16040;LLO_RS16045;LLO_RS16050;LLO_RS16055;LLO_RS16060;LLO…
Legionella longbeachae NSW150	cf_fatty_acid	LLO_RS16680;LLO_RS16685;LLO_RS16690;LLO_RS16695;LLO_RS16700;LLO_RS16705;LLO_RS16710;LLO_RS16715;LLO_RS16720;LLO_RS16725;LLO_RS16730;LLO_RS16735;LLO_RS16740;LLO_RS16745;LLO_RS16750;LLO_RS16755;LLO_RS16760;LLO_RS16765;LLO_RS16770;LLO_RS16780
Legionella longbeachae NSW150	cf_putative	LLO_RS16960;LLO_RS16965;LLO_RS16970;LLO_RS16975;LLO_RS16980;LLO_RS16985;LLO_RS16990;LLO_RS16995;LLO_RS17000;LLO_RS17005;LLO_RS17010;LLO_RS17015;LLO_RS17020;LLO_RS17025;LLO_RS17030
Legionella longbeachae NSW150	cf_putative	LLO_RS17180;LLO_RS17185;LLO_RS17190;LLO_RS17195;LLO_RS17200
Legionella longbeachae NSW150	t1pks	LLO_RS17310;LLO_RS17315;LLO_RS17320;LLO_RS17325;LLO_RS17330;LLO_RS17335;LLO_RS17340;LLO_RS17345;LLO_RS17350;LLO_RS17355;LLO_RS17360;LLO_RS17365;LLO_RS17370;LLO_RS17375;LLO_RS17380;LLO_RS17385;LLO_RS17390;LLO_RS17395;LLO_RS17400;LLO_RS17405;LLO_RS17410;LLO_RS17415;LLO_RS17420;LLO_RS17425;LLO_RS17430;LLO_RS17435
Legionella moravica DSM 19234	other	G543_RS18225;G543_RS18230;G543_RS18235;G543_RS0100700;G543_RS0100705;G543_RS0100710;G543_RS0100715;G543_RS0100720;G543_RS0100725;G543_RS0100730;G543_RS0100735;G543_RS18240;G543_RS0100745;G543_RS0100750;G543_RS0100755;G543_RS0100760;G543_RS0100765;G543_RS0100770;G543_RS0100775;G543_RS18245;G543_RS0100785;G543_RS0100790;G543_RS0100795;G543_RS0100800;G543_RS0100805;G543_RS0100810;G543_RS0100815;G543…
Legionella moravica DSM 19234	other	G543_RS0102490;G543_RS0102495;G543_RS0102500;G543_RS0102510;G543_RS0102525;G543_RS0102530;G543_RS0102535;G543_RS0102540;G543_RS0102545;G543_RS0102550;G543_RS0102555;G543_RS0102560;G543_RS0102565;G543_RS0102570;G543_RS0102575;G543_RS0102580;G543_RS0102585;G543_RS16910;G543_RS0102595;G543_RS0102600;G543_RS16915;G543_RS0102610;G543_RS0102615;G543_RS0102620;G543_RS0102625;G543_RS0102630;G543_RS010263…
Legionella moravica DSM 19234	cf_putative	G543_RS0104915;G543_RS0104925;G543_RS0104930;G543_RS0104935;G543_RS0104940;G543_RS0104950;G543_RS0104955;G543_RS0104965
Legionella moravica DSM 19234	siderophore	G543_RS0106200;G543_RS0106205;G543_RS18350;G543_RS0106215;G543_RS0106220;G543_RS0106225;G543_RS0106230;G543_RS0106235;G543_RS0106240;G543_RS17215;G543_RS17220;G543_RS17225;G543_RS0106255;G543_RS0106260;G543_RS0106270;G543_RS0106275;G543_RS0106280;G543_RS0106285;G543_RS17230;G543_RS0106295;G543_RS0106300;G543_RS0106305;G543_RS0106310
Legionella moravica DSM 19234	bacteriocin	G543_RS0107275;G543_RS0107280;G543_RS17385;G543_RS0107290;G543_RS0107295;G543_RS0107300;G543_RS0107305;G543_RS0107310;G543_RS0107315;G543_RS0107320;G543_RS17390;G543_RS0107330;G543_RS0107335;G543_RS0107345
Legionella moravica DSM 19234	cf_putative	G543_RS18390;G543_RS17465;G543_RS0108090;G543_RS0108095;G543_RS0108100;G543_RS0108105;G543_RS0108110;G543_RS0108115;G543_RS0108120;G543_RS0108125;G543_RS0108130;G543_RS0108135
Legionella moravica DSM 19234	cf_fatty_acid	G543_RS17475;G543_RS0108215;G543_RS0108220;G543_RS0108225;G543_RS0108230;G543_RS0108235;G543_RS0108240;G543_RS0108245;G543_RS0108250;G543_RS0108255;G543_RS0108260;G543_RS0108265;G543_RS0108270;G543_RS0108275;G543_RS0108280;G543_RS0108285
Legionella moravica DSM 19234	cf_fatty_acid	G543_RS0110625;G543_RS0110630;G543_RS0110635;G543_RS0110640;G543_RS0110645;G543_RS0110650;G543_RS0110655;G543_RS0110660;G543_RS0110665;G543_RS0110670;G543_RS0110675;G543_RS0110680;G543_RS0110685;G543_RS0110690;G543_RS0110695;G543_RS0110700;G543_RS0110705;G543_RS0110710;G543_RS0110715;G543_RS0110720;G543_RS0110725;G543_RS0110730;G543_RS0110735;G543_RS0110740;G543_RS0110745;G543_RS0110750;G543_RS01…
Legionella moravica DSM 19234	other	G543_RS17925;G543_RS0112925;G543_RS17930;G543_RS0112940;G543_RS0112945;G543_RS0112950;G543_RS0112955;G543_RS0112960;G543_RS0112965;G543_RS0112970;G543_RS0112975;G543_RS0112980;G543_RS0112985;G543_RS0112990;G543_RS0112995;G543_RS0113000;G543_RS0113005;G543_RS0113010;G543_RS0113015;G543_RS0113020;G543_RS0113025;G543_RS0113030;G543_RS17935;G543_RS17940;G543_RS0113045;G543_RS0113050;G543_RS0113055;G5…
Legionella moravica DSM 19234	cf_putative	G543_RS0113390;G543_RS0113395;G543_RS0113400;G543_RS0113405;G543_RS0113410;G543_RS0113415;G543_RS0113420;G543_RS0113425;G543_RS0113430;G543_RS17990;G543_RS0113445;G543_RS0113450
Legionella moravica DSM 19234	cf_saccharide	G543_RS18030;G543_RS0113915;G543_RS0113920;G543_RS0113925;G543_RS18035;G543_RS0113935;G543_RS0113940;G543_RS0113945;G543_RS0113950;G543_RS18040;G543_RS0113960;G543_RS18045;G543_RS0113970;G543_RS0113975;G543_RS0113980;G543_RS18510;G543_RS0113990;G543_RS0113995;G543_RS0114000;G543_RS18515;G543_RS0114010;G543_RS0114015;G543_RS18060;G543_RS0114025;G543_RS18065;G543_RS0114035;G543_RS0114040;G543_RS180…
Legionella moravica DSM 19234	cf_saccharide	G543_RS0114145;G543_RS0114150;G543_RS18080;G543_RS0114160;G543_RS0114165;G543_RS0114170;G543_RS0114175;G543_RS0114180;G543_RS0114185;G543_RS0114190;G543_RS0114195;G543_RS0114200;G543_RS0114205;G543_RS0114210;G543_RS0114215;G543_RS0114220;G543_RS0114225;G543_RS0114230;G543_RS0114235;G543_RS0114245;G543_RS0114250;G543_RS0114255;G543_RS0114260;G543_RS0114265;G543_RS18085;G543_RS0114275;G543_RS011428…
Legionella moravica DSM 19234	cf_putative	G543_RS0114340;G543_RS0114345;G543_RS0114350;G543_RS0114360;G543_RS0114365;G543_RS0114370;G543_RS0114375;G543_RS0114380
Legionella moravica DSM 19234	cf_fatty_acid	G543_RS0116220;G543_RS0116225;G543_RS0116230;G543_RS0116235;G543_RS0116240;G543_RS0116245;G543_RS0116250;G543_RS0116255;G543_RS0116260;G543_RS0116265;G543_RS0116270;G543_RS0116275;G543_RS0116280;G543_RS0116285;G543_RS0116290
Legionella moravica DSM 19234	cf_fatty_acid	G543_RS0116445;G543_RS0116450;G543_RS0116455;G543_RS0116460;G543_RS0116465;G543_RS0116470;G543_RS0116475;G543_RS0116480;G543_RS18210;G543_RS0116490;G543_RS0116495;G543_RS0116500;G543_RS0116505;G543_RS0116510;G543_RS0116515;G543_RS0116520;G543_RS0116525;G543_RS0116530;G543_RS0116535;G543_RS0116540;G543_RS0116545;G543_RS0116550;G543_RS0116555;G543_RS0116560
Legionella norrlandica str. LEGN	siderophore	OK13_RS00900;OK13_RS00905;OK13_RS00910;OK13_RS00915;OK13_RS00920;OK13_RS00925;OK13_RS00930;OK13_RS00935;OK13_RS00940;OK13_RS00945;OK13_RS00950
Legionella norrlandica str. LEGN	cf_putative	OK13_RS02275;OK13_RS02280;OK13_RS02285;OK13_RS02290;OK13_RS02295;OK13_RS02300;OK13_RS02305;OK13_RS02310;OK13_RS02315;OK13_RS02320
Legionella norrlandica str. LEGN	cf_fatty_acid	OK13_RS02365;OK13_RS02370;OK13_RS02375;OK13_RS02380;OK13_RS02385;OK13_RS02390;OK13_RS02395;OK13_RS02400;OK13_RS02405;OK13_RS02410;OK13_RS02415;OK13_RS02420;OK13_RS02425;OK13_RS02430;OK13_RS02435
Legionella norrlandica str. LEGN	cf_saccharide	OK13_RS02490;OK13_RS02495;OK13_RS02500;OK13_RS02505;OK13_RS02510;OK13_RS02515;OK13_RS02520;OK13_RS02525;OK13_RS02530;OK13_RS02535;OK13_RS02540;OK13_RS02545;OK13_RS02550;OK13_RS02555;OK13_RS02560;OK13_RS02565;OK13_RS02570;OK13_RS02575;OK13_RS02580;OK13_RS02585;OK13_RS02590;OK13_RS02595;OK13_RS02600;OK13_RS02605;OK13_RS02610;OK13_RS02615;OK13_RS02620;OK13_RS02625;OK13_RS13815;OK13_RS02635;OK13_RS02…
Legionella norrlandica str. LEGN	cf_putative	OK13_RS02895;OK13_RS02900;OK13_RS02905;OK13_RS02910;OK13_RS02915;OK13_RS13825;OK13_RS02930;OK13_RS02935;OK13_RS02940;OK13_RS02945;OK13_RS02950;OK13_RS02955;OK13_RS02960;OK13_RS02965;OK13_RS02970;OK13_RS13830;OK13_RS02980;OK13_RS02985;OK13_RS02990
Legionella norrlandica str. LEGN	cf_fatty_acid	OK13_RS03030;OK13_RS03035;OK13_RS03040;OK13_RS03045;OK13_RS03050;OK13_RS03055;OK13_RS03060;OK13_RS03065;OK13_RS03070;OK13_RS03075;OK13_RS03080;OK13_RS03085;OK13_RS03090;OK13_RS03095;OK13_RS03100;OK13_RS03105;OK13_RS03110;OK13_RS03115;OK13_RS03120;OK13_RS03125;OK13_RS03130;OK13_RS03135;OK13_RS03140;OK13_RS03145;OK13_RS03150;OK13_RS03155
Legionella norrlandica str. LEGN	cf_putative	OK13_RS03355;OK13_RS03360;OK13_RS03365;OK13_RS03370;OK13_RS03375;OK13_RS03380;OK13_RS03385;OK13_RS03390
Legionella norrlandica str. LEGN	cf_fatty_acid	OK13_RS03440;OK13_RS03445;OK13_RS03450;OK13_RS03455;OK13_RS03460;OK13_RS03465;OK13_RS03470;OK13_RS03475;OK13_RS03480;OK13_RS03485;OK13_RS03490;OK13_RS03495;OK13_RS03500;OK13_RS03505;OK13_RS03510;OK13_RS03515;OK13_RS03520;OK13_RS03525;OK13_RS03530;OK13_RS03535
Legionella norrlandica str. LEGN	cf_saccharide	OK13_RS04645;OK13_RS04650;OK13_RS04655;OK13_RS04660;OK13_RS04665;OK13_RS04670;OK13_RS04675;OK13_RS04680;OK13_RS04685;OK13_RS04690;OK13_RS04695;OK13_RS04700;OK13_RS04705;OK13_RS04710;OK13_RS04715;OK13_RS13885;OK13_RS04725;OK13_RS04730;OK13_RS04735;OK13_RS04740;OK13_RS04745;OK13_RS04750;OK13_RS04755;OK13_RS04760;OK13_RS04765;OK13_RS04770;OK13_RS04775;OK13_RS04780;OK13_RS04785;OK13_RS04790;OK13_RS04…
Legionella norrlandica str. LEGN	cf_putative	OK13_RS05285;OK13_RS05290;OK13_RS05295;OK13_RS05300;OK13_RS05305;OK13_RS05310;OK13_RS05315;OK13_RS05320;OK13_RS05325;OK13_RS05330;OK13_RS05335
Legionella norrlandica str. LEGN	siderophore	OK13_RS05900;OK13_RS05905;OK13_RS05910;OK13_RS05915;OK13_RS05920;OK13_RS05925;OK13_RS05930;OK13_RS05935;OK13_RS05940
Legionella norrlandica str. LEGN	cf_putative	OK13_RS08040;OK13_RS08045;OK13_RS08050;OK13_RS08055;OK13_RS08060;OK13_RS08065;OK13_RS08070
Legionella norrlandica str. LEGN	cf_fatty_acid	OK13_RS08970;OK13_RS08975;OK13_RS08980;OK13_RS08985;OK13_RS08990;OK13_RS08995;OK13_RS09000;OK13_RS09005;OK13_RS09010;OK13_RS09015;OK13_RS09020;OK13_RS09025;OK13_RS09030
Legionella norrlandica str. LEGN	cf_fatty_acid	OK13_RS09560;OK13_RS09565;OK13_RS09570;OK13_RS09575;OK13_RS09580;OK13_RS09585;OK13_RS09590;OK13_RS09595;OK13_RS09600;OK13_RS09605;OK13_RS09610;OK13_RS09615;OK13_RS09620;OK13_RS09625;OK13_RS09630;OK13_RS09635;OK13_RS09640;OK13_RS09645;OK13_RS09650;OK13_RS09655;OK13_RS09660;OK13_RS09665;OK13_RS09670;OK13_RS09675;OK13_RS09680;OK13_RS09685;OK13_RS09690;OK13_RS09695;OK13_RS09700;OK13_RS09705;OK13_RS09…
Legionella norrlandica str. LEGN	t1pks	OK13_RS10435;OK13_RS10440;OK13_RS10445;OK13_RS10450;OK13_RS10455;OK13_RS10460;OK13_RS10465;OK13_RS10470;OK13_RS10475;OK13_RS10480;OK13_RS10485;OK13_RS13970;OK13_RS10490;OK13_RS10495;OK13_RS10500;OK13_RS10505;OK13_RS10510;OK13_RS10515;OK13_RS10520
Legionella norrlandica str. LEGN	bacteriocin	OK13_RS11210;OK13_RS11215;OK13_RS11220;OK13_RS11225;OK13_RS11230;OK13_RS11235;OK13_RS11240;OK13_RS11245;OK13_RS11250;OK13_RS11255;OK13_RS11260;OK13_RS11265;OK13_RS11270;OK13_RS11275;OK13_RS11280;OK13_RS11285
Legionella norrlandica str. LEGN	cf_putative	OK13_RS11340;OK13_RS11345;OK13_RS11350;OK13_RS11355;OK13_RS11360;OK13_RS11365;OK13_RS11370;OK13_RS11375;OK13_RS11380;OK13_RS11385;OK13_RS11390
Legionella norrlandica str. LEGN	cf_putative	OK13_RS11410;OK13_RS11415;OK13_RS11420;OK13_RS11425;OK13_RS11430;OK13_RS11435
Legionella norrlandica str. LEGN	cf_putative	OK13_RS11975;OK13_RS11980;OK13_RS11985;OK13_RS11990;OK13_RS11995;OK13_RS12000;OK13_RS12005
Legionella norrlandica str. LEGN	bacteriocin	OK13_RS12010;OK13_RS12015;OK13_RS12020;OK13_RS12025;OK13_RS12030;OK13_RS12035;OK13_RS12040;OK13_RS12045;OK13_RS12050;OK13_RS12055;OK13_RS12060;OK13_RS12065;OK13_RS12070
Legionella oakridgensis ATCC 33761	cf_saccharide	LOA_RS00125;LOA_RS00130;LOA_RS00135;LOA_RS00140;LOA_RS00145;LOA_RS13450;LOA_RS00150;LOA_RS00155;LOA_RS00160;LOA_RS00165;LOA_RS00170;LOA_RS00175;LOA_RS00180;LOA_RS00185;LOA_RS00190;LOA_RS00195;LOA_RS00200;LOA_RS13455;LOA_RS00210;LOA_RS00215;LOA_RS00220;LOA_RS00225;LOA_RS00230;LOA_RS00235;LOA_RS13460;LOA_RS00240;LOA_RS00245;LOA_RS00250;LOA_RS00255;LOA_RS00260;LOA_RS00265;LOA_RS00270;LOA_RS00280;LOA…
Legionella oakridgensis ATCC 33761	cf_fatty_acid	LOA_RS00545;LOA_RS00550;LOA_RS00555;LOA_RS00560;LOA_RS00565;LOA_RS13470;LOA_RS00575;LOA_RS00580;LOA_RS00585;LOA_RS00590;LOA_RS00595;LOA_RS00600;LOA_RS00605;LOA_RS00610;LOA_RS00615;LOA_RS00620;LOA_RS00625;LOA_RS00630;LOA_RS00635;LOA_RS00640
Legionella oakridgensis ATCC 33761	siderophore	LOA_RS01430;LOA_RS01435;LOA_RS01440;LOA_RS01445;LOA_RS01450;LOA_RS01455;LOA_RS01460;LOA_RS13525;LOA_RS01470;LOA_RS01475;LOA_RS01480;LOA_RS01485
Legionella oakridgensis ATCC 33761	cf_fatty_acid	LOA_RS01840;LOA_RS01845;LOA_RS01850;LOA_RS01855;LOA_RS01860;LOA_RS01865;LOA_RS01870;LOA_RS01875;LOA_RS01880;LOA_RS01885;LOA_RS01890;LOA_RS01895;LOA_RS01900;LOA_RS01905;LOA_RS01910;LOA_RS01915;LOA_RS01920;LOA_RS01925;LOA_RS01930;LOA_RS01935;LOA_RS01940;LOA_RS01945;LOA_RS01950;LOA_RS01955;LOA_RS01960;LOA_RS01965;LOA_RS01970
Legionella oakridgensis ATCC 33761	cf_putative	LOA_RS02290;LOA_RS02295;LOA_RS02300;LOA_RS02305;LOA_RS02310;LOA_RS02315;LOA_RS02320;LOA_RS02325;LOA_RS02330;LOA_RS02335;LOA_RS02340;LOA_RS02345;LOA_RS02350;LOA_RS02355;LOA_RS02360;LOA_RS02365;LOA_RS02370;LOA_RS02375
Legionella oakridgensis ATCC 33761	cf_putative	LOA_RS03295;LOA_RS03300;LOA_RS03305;LOA_RS03310;LOA_RS03320;LOA_RS03325;LOA_RS03330;LOA_RS03335;LOA_RS03340;LOA_RS03345;LOA_RS03350;LOA_RS03355;LOA_RS03360;LOA_RS03365;LOA_RS03370;LOA_RS03375;LOA_RS03380;LOA_RS03385;LOA_RS03390
Legionella oakridgensis ATCC 33761	cf_putative	LOA_RS04435;LOA_RS04440;LOA_RS04445;LOA_RS04450;LOA_RS04455;LOA_RS04460;LOA_RS04465;LOA_RS04470;LOA_RS13660;LOA_RS13665;LOA_RS04480;LOA_RS04485;LOA_RS04490;LOA_RS04495;LOA_RS04500;LOA_RS04505;LOA_RS04510;LOA_RS13670;LOA_RS04515;LOA_RS04520
Legionella oakridgensis ATCC 33761	cf_fatty_acid	LOA_RS04975;LOA_RS04980;LOA_RS04985;LOA_RS04990;LOA_RS04995;LOA_RS05000;LOA_RS05005;LOA_RS05010;LOA_RS05015;LOA_RS05020;LOA_RS05025;LOA_RS05030;LOA_RS05035;LOA_RS05040;LOA_RS05045;LOA_RS05050;LOA_RS05055;LOA_RS05060;LOA_RS05065;LOA_RS05070;LOA_RS05075;LOA_RS05080;LOA_RS05085;LOA_RS05090;LOA_RS05095;LOA_RS13675;LOA_RS05105;LOA_RS05110;LOA_RS05115
Legionella oakridgensis ATCC 33761	cf_putative	LOA_RS05125;LOA_RS05130;LOA_RS05135;LOA_RS05140;LOA_RS05145
Legionella oakridgensis ATCC 33761	cf_saccharide	LOA_RS05365;LOA_RS05370;LOA_RS05375;LOA_RS05380;LOA_RS05385;LOA_RS05390;LOA_RS05395;LOA_RS05400;LOA_RS05405;LOA_RS05410;LOA_RS05415;LOA_RS05420;LOA_RS05425;LOA_RS13680;LOA_RS13685;LOA_RS05435;LOA_RS05440;LOA_RS05445;LOA_RS05450;LOA_RS05455;LOA_RS05460;LOA_RS05465;LOA_RS05470;LOA_RS05475;LOA_RS05480;LOA_RS05485;LOA_RS05490;LOA_RS05495;LOA_RS05500
Legionella oakridgensis ATCC 33761	cf_putative	LOA_RS06455;LOA_RS06460;LOA_RS06465;LOA_RS06470;LOA_RS06475;LOA_RS06480;LOA_RS06485;LOA_RS06490
Legionella oakridgensis ATCC 33761	bacteriocin	LOA_RS06685;LOA_RS06690;LOA_RS06695;LOA_RS06700;LOA_RS06705;LOA_RS06710;LOA_RS06715;LOA_RS06720;LOA_RS06725
Legionella oakridgensis ATCC 33761	cf_putative	LOA_RS07680;LOA_RS07685;LOA_RS07690;LOA_RS07695;LOA_RS07700;LOA_RS07705;LOA_RS07710;LOA_RS07715;LOA_RS07720;LOA_RS07725;LOA_RS07730
Legionella oakridgensis ATCC 33761	cf_fatty_acid	LOA_RS08280;LOA_RS08285;LOA_RS08290;LOA_RS08295;LOA_RS08300;LOA_RS13790;LOA_RS13795;LOA_RS08310;LOA_RS08315;LOA_RS08320;LOA_RS08325;LOA_RS08330;LOA_RS08335;LOA_RS08340;LOA_RS08345;LOA_RS08350;LOA_RS08355;LOA_RS08360;LOA_RS08365;LOA_RS08370;LOA_RS08375;LOA_RS08380
Legionella oakridgensis ATCC 33761	cf_saccharide-cf_fatty_acid	LOA_RS09135;LOA_RS09140;LOA_RS13815;LOA_RS13820;LOA_RS09150;LOA_RS09155;LOA_RS09160;LOA_RS09165;LOA_RS09170;LOA_RS09175;LOA_RS09180;LOA_RS09185;LOA_RS09190;LOA_RS09195;LOA_RS09200;LOA_RS09205;LOA_RS09210;LOA_RS09215;LOA_RS09220;LOA_RS09225;LOA_RS09230;LOA_RS09235;LOA_RS09240;LOA_RS09245;LOA_RS09250;LOA_RS09255;LOA_RS09260;LOA_RS09265;LOA_RS09270;LOA_RS09275;LOA_RS09280;LOA_RS09285;LOA_RS09290;LOA…
Legionella oakridgensis ATCC 33761	cf_putative	LOA_RS10155;LOA_RS10160;LOA_RS10165;LOA_RS10170;LOA_RS10175;LOA_RS10180;LOA_RS10185;LOA_RS10190;LOA_RS10195
Legionella oakridgensis ATCC 33761	cf_putative	LOA_RS10250;LOA_RS10255;LOA_RS10260;LOA_RS10265;LOA_RS10270;LOA_RS10275;LOA_RS10280;LOA_RS10285;LOA_RS10290;LOA_RS10295;LOA_RS10300
Legionella oakridgensis ATCC 33761	cf_putative	LOA_RS11310;LOA_RS11315;LOA_RS11320;LOA_RS11325;LOA_RS11330;LOA_RS11335;LOA_RS11340;LOA_RS11345;LOA_RS11350;LOA_RS11355;LOA_RS11360;LOA_RS11365
Legionella oakridgensis ATCC 33761	cf_putative	LOA_RS11565;LOA_RS11570;LOA_RS11575;LOA_RS11580;LOA_RS11585;LOA_RS11590
Legionella oakridgensis ATCC 33761	cf_putative	LOA_RS13130;LOA_RS13135;LOA_RS13140;LOA_RS13145;LOA_RS13150;LOA_RS13155;LOA_RS13160;LOA_RS13165
Legionella parisiensis DSM 19216	cf_putative	lpari_00208;lpari_00209;lpari_00210;lpari_00211;lpari_00212;lpari_00213;lpari_00214
Legionella parisiensis DSM 19216	cf_putative	lpari_00264;lpari_00265;lpari_00266;lpari_00267;lpari_00268;lpari_00269;lpari_00270;lpari_00271;lpari_00272;lpari_00273;lpari_00274;lpari_00275;lpari_00276;lpari_00277;lpari_00278;lpari_00279;lpari_00280;lpari_00281;lpari_00282;lpari_00283;lpari_00284;lpari_00285;lpari_00286;lpari_00287
Legionella parisiensis DSM 19216	cf_putative	lpari_00307;lpari_00308;lpari_00309;lpari_00310;lpari_00311;lpari_00312;lpari_00313;lpari_00314;lpari_00315;lpari_00316;lpari_00317;lpari_00318;lpari_00319;lpari_00320
Legionella parisiensis DSM 19216	lantipeptide	lpari_00420;lpari_00421;lpari_00422;lpari_00423;lpari_00424;lpari_00425;lpari_00426;lpari_00427;lpari_00428;lpari_00429;lpari_00430;lpari_00431;lpari_00432;lpari_00433;lpari_00434
Legionella parisiensis DSM 19216	cf_putative	lpari_00513;lpari_00514;lpari_00515;lpari_00516;lpari_00517;lpari_00518;lpari_00519
Legionella parisiensis DSM 19216	cf_fatty_acid	lpari_00602;lpari_00603;lpari_00604;lpari_00605;lpari_00606;lpari_00607;lpari_00608;lpari_00609;lpari_00610;lpari_00611;lpari_00612;lpari_00613;lpari_00614;lpari_00615;lpari_00616;lpari_00617;lpari_00618;lpari_00619;lpari_00620;lpari_00621;lpari_00622;lpari_00623;lpari_00624;lpari_00625;lpari_00626;lpari_00627;lpari_00628;lpari_00629;lpari_00630
Legionella parisiensis DSM 19216	cf_putative	lpari_00706;lpari_00707;lpari_00708;lpari_00709;lpari_00710;lpari_00711;lpari_00712;lpari_00713;lpari_00714;lpari_00715;lpari_00716;lpari_00717;lpari_00718
Legionella parisiensis DSM 19216	nrps	lpari_00735;lpari_00736;lpari_00737;lpari_00738;lpari_00739;lpari_00740;lpari_00741;lpari_00742;lpari_00743;lpari_00744;lpari_00745;lpari_00746;lpari_00747;lpari_00748;lpari_00749;lpari_00750;lpari_00751;lpari_00752;lpari_00753
Legionella parisiensis DSM 19216	cf_putative	lpari_00945;lpari_00946;lpari_00947;lpari_00948;lpari_00949;lpari_00950;lpari_00951;lpari_00952;lpari_00953
Legionella parisiensis DSM 19216	cf_putative	lpari_01031;lpari_01032;lpari_01033;lpari_01034;lpari_01035;lpari_01036;lpari_01037;lpari_01038
Legionella parisiensis DSM 19216	cf_putative	lpari_01243;lpari_01244;lpari_01245;lpari_01246;lpari_01247;lpari_01248;lpari_01249;lpari_01250;lpari_01251;lpari_01252;lpari_01253;lpari_01254;lpari_01255;lpari_01256;lpari_01257
Legionella parisiensis DSM 19216	cf_fatty_acid	lpari_01301;lpari_01302;lpari_01303;lpari_01304;lpari_01305;lpari_01306;lpari_01307;lpari_01308;lpari_01309;lpari_01310;lpari_01311;lpari_01312;lpari_01313;lpari_01314;lpari_01315;lpari_01316;lpari_01317;lpari_01318;lpari_01319;lpari_01320;lpari_01321;lpari_01322;lpari_01323;lpari_01324;lpari_01325
Legionella parisiensis DSM 19216	bacteriocin	lpari_01597;lpari_01598;lpari_01599;lpari_01600;lpari_01601;lpari_01602;lpari_01603;lpari_01604;lpari_01605;lpari_01606;lpari_01607;lpari_01608;lpari_01609;lpari_01610;lpari_01611;lpari_01612;lpari_01613;lpari_01614;lpari_01615;lpari_01616;lpari_01617;lpari_01618;lpari_01619;lpari_01620;lpari_01621;lpari_01622;lpari_01623;lpari_01624
Legionella parisiensis DSM 19216	siderophore	lpari_01783;lpari_01784;lpari_01785;lpari_01786;lpari_01787;lpari_01788;lpari_01789;lpari_01790;lpari_01791;lpari_01792;lpari_01793
Legionella parisiensis DSM 19216	other	lpari_01970;lpari_01971;lpari_01972;lpari_01973;lpari_01974;lpari_01975;lpari_01976;lpari_01977;lpari_01978;lpari_01979;lpari_01980;lpari_01981;lpari_01982;lpari_01983;lpari_01984;lpari_01985;lpari_01986;lpari_01987;lpari_01988;lpari_01989;lpari_01990
Legionella parisiensis DSM 19216	cf_putative	lpari_02084;lpari_02085;lpari_02086;lpari_02087;lpari_02088;lpari_02089
Legionella parisiensis DSM 19216	cf_fatty_acid	lpari_02309;lpari_02310;lpari_02311;lpari_02312;lpari_02313;lpari_02314;lpari_02315;lpari_02316;lpari_02317;lpari_02318;lpari_02319;lpari_02320;lpari_02321;lpari_02322;lpari_02323
Legionella parisiensis DSM 19216	cf_fatty_acid	lpari_02325;lpari_02326;lpari_02327;lpari_02328;lpari_02329;lpari_02330;lpari_02331;lpari_02332;lpari_02333;lpari_02334;lpari_02335;lpari_02336;lpari_02337;lpari_02338;lpari_02339;lpari_02340;lpari_02341;lpari_02342;lpari_02343;lpari_02344;lpari_02345;lpari_02346;lpari_02347;lpari_02348
Legionella parisiensis DSM 19216	cf_fatty_acid	lpari_02378;lpari_02379;lpari_02380;lpari_02381;lpari_02382;lpari_02383;lpari_02384;lpari_02385;lpari_02386;lpari_02387;lpari_02388;lpari_02389;lpari_02390;lpari_02391;lpari_02392;lpari_02393;lpari_02394;lpari_02395;lpari_02396;lpari_02397;lpari_02398;lpari_02399
Legionella parisiensis DSM 19216	transatpks	lpari_02424;lpari_02425;lpari_02426;lpari_02427;lpari_02428;lpari_02429;lpari_02430;lpari_02431;lpari_02432;lpari_02433;lpari_02434;lpari_02435;lpari_02436;lpari_02437;lpari_02438;lpari_02439;lpari_02440;lpari_02441
Legionella parisiensis DSM 19216	cf_putative	lpari_02465;lpari_02466;lpari_02467;lpari_02468;lpari_02469;lpari_02470;lpari_02471;lpari_02472;lpari_02473;lpari_02474;lpari_02475;lpari_02476;lpari_02477;lpari_02478;lpari_02479;lpari_02480;lpari_02481;lpari_02482;lpari_02483;lpari_02484
Legionella parisiensis DSM 19216	cf_putative	lpari_02487;lpari_02488;lpari_02489;lpari_02490;lpari_02491;lpari_02492;lpari_02493;lpari_02494;lpari_02495
Legionella parisiensis DSM 19216	nrps	lpari_02902;lpari_02903;lpari_02904;lpari_02905;lpari_02906;lpari_02907;lpari_02908;lpari_02909;lpari_02910;lpari_02911;lpari_02912;lpari_02913;lpari_02914;lpari_02915
Legionella parisiensis DSM 19216	cf_putative	lpari_03014;lpari_03015;lpari_03016;lpari_03017;lpari_03018;lpari_03019;lpari_03020
Legionella parisiensis DSM 19216	cf_putative	lpari_03031;lpari_03032;lpari_03033;lpari_03034;lpari_03035;lpari_03036;lpari_03037;lpari_03038;lpari_03039
Legionella parisiensis DSM 19216	other	lpari_03117;lpari_03118;lpari_03119;lpari_03120;lpari_03121;lpari_03122;lpari_03123;lpari_03124;lpari_03125;lpari_03126;lpari_03127;lpari_03128;lpari_03129;lpari_03130;lpari_03131;lpari_03132;lpari_03133;lpari_03134;lpari_03135;lpari_03136;lpari_03137;lpari_03138;lpari_03139;lpari_03140;lpari_03141;lpari_03142;lpari_03143;lpari_03144;lpari_03145
Legionella parisiensis DSM 19216	cf_saccharide	lpari_03351;lpari_03352;lpari_03353;lpari_03354;lpari_03355;lpari_03356;lpari_03357;lpari_03358;lpari_03359;lpari_03360;lpari_03361;lpari_03362;lpari_03363;lpari_03364;lpari_03365;lpari_03366;lpari_03367;lpari_03368;lpari_03369;lpari_03370;lpari_03371;lpari_03372;lpari_03373;lpari_03374;lpari_03375;lpari_03376
Legionella parisiensis DSM 19216	t3pks	lpari_03508;lpari_03509;lpari_03510;lpari_03511;lpari_03512;lpari_03513;lpari_03514;lpari_03515;lpari_03516;lpari_03517;lpari_03518;lpari_03519;lpari_03520;lpari_03521;lpari_03522
Legionella parisiensis DSM 19216	cf_putative	lpari_03594;lpari_03595;lpari_03596;lpari_03597;lpari_03598;lpari_03599
Legionella parisiensis DSM 19216	bacteriocin	lpari_03677;lpari_03678;lpari_03679;lpari_03680;lpari_03681;lpari_03682;lpari_03683;lpari_03684;lpari_03685;lpari_03686;lpari_03687;lpari_03688;lpari_03689;lpari_03690;lpari_03691;lpari_03692;lpari_03693;lpari_03694;lpari_03695
Legionella parisiensis DSM 19216	cf_saccharide	lpari_03740;lpari_03741;lpari_03742;lpari_03743;lpari_03744;lpari_03745;lpari_03746;lpari_03747;lpari_03748;lpari_03749;lpari_03750;lpari_03751;lpari_03752;lpari_03753;lpari_03754;lpari_03755;lpari_03756;lpari_03757;lpari_03758;lpari_03759;lpari_03760;lpari_03761;lpari_03762;lpari_03763;lpari_03764;lpari_03765;lpari_03766;lpari_03767;lpari_03768;lpari_03769;lpari_03770;lpari_03771;lpari_03772;lpa…
Legionella parisiensis DSM 19216	cf_putative	lpari_03908;lpari_03909;lpari_03910;lpari_03911;lpari_03912;lpari_03913;lpari_03914;lpari_03915;lpari_03916;lpari_03917;lpari_03918;lpari_03919;lpari_03920;lpari_03921;lpari_03922;lpari_03923;lpari_03924;lpari_03925;lpari_03926;lpari_03927
Legionella pneumophila subsp. pneumophila str. Philadelphia 1	cf_fatty_acid	lpg0093;lpg0094;lpg0095;lpg0096;lpg0097;lpg0098;lpg0099;lpg0100;lpg0101;lpg0102;lpg0103;lpg0104;lpg0105;lpg0106;lpg0107;lpg0108;lpg0109;lpg0110;lpg0111;lpg0112
Legionella pneumophila subsp. pneumophila str. Philadelphia 1	cf_putative	lpg0174;lpg0175;lpg0176;lpg0177;lpg0178;lpg0179
Legionella pneumophila subsp. pneumophila str. Philadelphia 1	cf_putative	lpg0237;lpg0238;lpg0239;lpg0240;lpg0241;lpg0242;lpg0243;lpg0244
Legionella pneumophila subsp. pneumophila str. Philadelphia 1	cf_putative	lpg0282;lpg0283;lpg0284;lpg0285;lpg0286
Legionella pneumophila subsp. pneumophila str. Philadelphia 1	cf_fatty_acid	lpg0345;lpg0346;lpg0347;lpg0348;lpg0349;lpg0350;lpg0351;lpg0352;lpg0353;lpg0354;lpg0355;lpg0356;lpg0357;lpg0358;lpg0359;lpg0360;lpg0361;lpg0362;lpg0363;lpg0364;lpg0365;lpg0366;lpg0367;lpg0368;lpg0369;lpg0370;lpg0371;lpg0372;lpg0373
Legionella pneumophila subsp. pneumophila str. Philadelphia 1	bacteriocin	lpg0662;lpg0663;lpg0664;lpg0665;lpg0666;lpg0667;lpg0668;lpg0669;lpg0670;lpg0671;lpg0672;lpg0673;lpg0674;lpg0675;lpg0676;lpg0677;lpg0678;lpg0679;lpg0680
Legionella pneumophila subsp. pneumophila str. Philadelphia 1	cf_saccharide	lpg0747;lpg0748;lpg0749;lpg0750;lpg0751;lpg0752;lpg0753;lpg0754;lpg0755;lpg0756;lpg0757;lpg0758;lpg0759;lpg0760;lpg0761;lpg0762;lpg0763;lpg0764;lpg0765;lpg0766;lpg0767;lpg0768;lpg0769;lpg0770;lpg0771;lpg0772;lpg0773;lpg0774;lpg0775;lpg0776;lpg0777;lpg0778;lpg0779;lpg0780;lpg0781;lpg0782;lpg0783;lpg0784;lpg0785;lpg0786;lpg0787;lpg0788
Legionella pneumophila subsp. pneumophila str. Philadelphia 1	cf_saccharide	lpg0802;lpg0803;lpg0804;lpg0805;lpg0806;lpg0807;lpg0808;lpg0809;lpg0810;lpg0811;lpg0812;lpg0813;lpg0814;lpg0815;lpg0816;lpg0817;lpg0818;lpg0819;lpg0820;lpg0821;lpg0822;lpg0823;lpg0824;lpg0825;lpg0826;lpg0827;lpg0828;lpg0829;lpg0830;lpg0831;lpg0832;lpg0833;lpg0834;lpg0835;lpg0836;lpg0837
Legionella pneumophila subsp. pneumophila str. Philadelphia 1	cf_putative	lpg0964;lpg0965;lpg0966;lpg0967;lpg0968;lpg0969;lpg0970;lpg0971
Legionella pneumophila subsp. pneumophila str. Philadelphia 1	siderophore	lpg1321;lpg1322;lpg1323;lpg1324;lpg1325;lpg1326;lpg1327;lpg1328;lpg1329
Legionella pneumophila subsp. pneumophila str. Philadelphia 1	cf_fatty_acid	lpg1380;lpg1381;lpg1382;lpg1383;lpg1384;lpg1385;lpg1386;lpg1387;lpg1388;lpg1389;lpg1390;lpg1391;lpg1392;lpg1393;lpg1394;lpg1395;lpg1396;lpg1397;lpg1398;lpg1399;lpg1400;lpg1401;lpg1402;lpg1403;lpg1404;lpg1405;lpg1406;lpg1407
Legionella pneumophila subsp. pneumophila str. Philadelphia 1	cf_putative	lpg1471;lpg1472;lpg1473;lpg1474;lpg1475
Legionella pneumophila subsp. pneumophila str. Philadelphia 1	cf_putative	lpg1492;lpg1493;lpg1494;lpg1495;lpg1496;lpg1497;lpg1498;lpg1499;lpg1500;lpg1501;lpg1502
Legionella pneumophila subsp. pneumophila str. Philadelphia 1	cf_putative	lpg1596;lpg1597;lpg1598;lpg1599;lpg1602;lpg1603;lpg1604;lpg1605;lpg1606
Legionella pneumophila subsp. pneumophila str. Philadelphia 1	cf_fatty_acid	lpg1622;lpg1623;lpg1624;lpg1625;lpg1626;lpg1627;lpg1628;lpg1629;lpg1630;lpg1631;lpg1632;lpg1633;lpg1634;lpg1635;lpg1636;lpg1637;lpg1638;lpg1639
Legionella pneumophila subsp. pneumophila str. Philadelphia 1	cf_putative	lpg1722;lpg1723;lpg1724;lpg1726;lpg1727;lpg1728;lpg1729;lpg1730
Legionella pneumophila subsp. pneumophila str. Philadelphia 1	cf_putative	lpg1818;lpg1819;lpg1820;lpg1821;lpg1822;lpg1823;lpg1824;lpg1825;lpg1826;lpg1827;lpg1828;lpg1829;lpg1830;lpg1831;lpg1832;lpg1833;lpg1834;lpg1835;lpg1836;lpg1837;lpg1838
Legionella pneumophila subsp. pneumophila str. Philadelphia 1	cf_putative	lpg1934;lpg1935;lpg1936;lpg1937;lpg1938;lpg1939;lpg1940;lpg1941;lpg1942;lpg1943;lpg1944;lpg1945;lpg1946;lpg1947;lpg1948;lpg1949;lpg1950
Legionella pneumophila subsp. pneumophila str. Philadelphia 1	bacteriocin	lpg2101;lpg2102;lpg2103;lpg2104;lpg2105;lpg2106;lpg2107;lpg2108;lpg2109;lpg2110;lpg2111;lpg2112;lpg2113;lpg2114
Legionella pneumophila subsp. pneumophila str. Philadelphia 1	nrps	lpg2152;lpg2153;lpg2154;lpg2155;lpg2156;lpg2157;lpg2158;lpg2159;lpg2160;lpg2161;lpg2162;lpg2163;lpg2164;lpg2165;lpg2166;lpg2167;lpg2168;lpg2169;lpg2170;lpg2171;lpg2172;lpg2173;lpg2175;lpg2176;lpg2177;lpg2178;lpg2179;lpg2180;lpg2181;lpg2182;lpg2183;lpg2184;lpg2185;lpg2186;lpg2187;lpg2188;lpg2189;lpg2190
Legionella pneumophila subsp. pneumophila str. Philadelphia 1	cf_fatty_acid	lpg2222;lpg2223;lpg2224;lpg2225;lpg2226;lpg2227;lpg2228;lpg2229;lpg2230;lpg2231;lpg2232;lpg2233;lpg2234;lpg2235;lpg2236;lpg2237;lpg2238;lpg2239;lpg2240;lpg2241;lpg2242
Legionella pneumophila subsp. pneumophila str. Philadelphia 1	bacteriocin	lpg2250;lpg2251;lpg2252;lpg2253;lpg2254;lpg2255;lpg2256;lpg2257;lpg2258;lpg2259;lpg2260
Legionella pneumophila subsp. pneumophila str. Philadelphia 1	cf_putative	lpg2523;lpg2524;lpg2525;lpg2526;lpg2527;lpg2528;lpg2529;lpg2530;lpg2531;lpg2532;lpg2533;lpg2534
Legionella pneumophila subsp. pneumophila str. Philadelphia 1	cf_putative	lpg2657;lpg2658;lpg2659;lpg2660;lpg2661;lpg2662;lpg2663;lpg2664;lpg2665;lpg2666;lpg2667;lpg2668;lpg2669;lpg2670;lpg2671;lpg2672;lpg2673;lpg2674;lpg2675;lpg2676;lpg2677;lpg2678;lpg2679;lpg2680;lpg2681;lpg2682;lpg2683;lpg2684;lpg2685;lpg2686;lpg2687;lpg2688;lpg2689;lpg2690;lpg2691;lpg2692;lpg2693;lpg2694;lpg2695
Legionella pneumophila subsp. pneumophila str. Philadelphia 1	siderophore	lpg2796;lpg2797;lpg2799;lpg2800;lpg2801;lpg2802;lpg2803;lpg2804;lpg2805
Legionella sainthelensi ATCC 35248	cf_putative	T425_RS0100995;T425_RS0101000;T425_RS0101005;T425_RS0101010;T425_RS0101015;T425_RS0101020;T425_RS0101025;T425_RS0101030;T425_RS0101035;T425_RS0101040;T425_RS0101045
Legionella sainthelensi ATCC 35248	cf_fatty_acid	T425_RS0101480;T425_RS0101485;T425_RS0101490;T425_RS0101495;T425_RS0101500;T425_RS0101505;T425_RS0101510;T425_RS0101515;T425_RS0101520;T425_RS0101525;T425_RS0101530;T425_RS0101535;T425_RS0101540;T425_RS0101545;T425_RS0101550;T425_RS0101555;T425_RS0101560;T425_RS0101565;T425_RS0101570;T425_RS0101575;T425_RS0101580;T425_RS0101585;T425_RS0101590;T425_RS19920;T425_RS18600;T425_RS0101600;T425_RS18605
Legionella sainthelensi ATCC 35248	cf_putative	T425_RS0102060;T425_RS0102065;T425_RS0102070;T425_RS0102075;T425_RS0102080
Legionella sainthelensi ATCC 35248	bacteriocin	T425_RS0102120;T425_RS0102125;T425_RS0102130;T425_RS0102135;T425_RS0102140;T425_RS0102145;T425_RS0102150;T425_RS18625;T425_RS0102170;T425_RS0102175
Legionella sainthelensi ATCC 35248	t3pks	T425_RS0102170;T425_RS0102175;T425_RS0102185;T425_RS0102190;T425_RS0102195;T425_RS0102200;T425_RS0102205;T425_RS0102210;T425_RS0102215;T425_RS0102220;T425_RS0102225;T425_RS0102230;T425_RS0102235;T425_RS0102240;T425_RS0102245;T425_RS0102250;T425_RS0102255;T425_RS18630;T425_RS0102265
Legionella sainthelensi ATCC 35248	cf_putative	T425_RS0102270;T425_RS0102275;T425_RS0102290;T425_RS0102295;T425_RS0102300
Legionella sainthelensi ATCC 35248	bacteriocin	T425_RS0102605;T425_RS0102610;T425_RS0102615;T425_RS0102620;T425_RS0102625;T425_RS0102630;T425_RS0102635;T425_RS0102640
Legionella sainthelensi ATCC 35248	cf_putative	T425_RS0102715;T425_RS0102720;T425_RS0102725;T425_RS0102730;T425_RS0102735
Legionella sainthelensi ATCC 35248	cf_putative	T425_RS0102885;T425_RS0102890;T425_RS0102895;T425_RS0102900;T425_RS0102905;T425_RS0102910
Legionella sainthelensi ATCC 35248	cf_putative	T425_RS0102970;T425_RS18655;T425_RS0102980;T425_RS0102985;T425_RS0102990;T425_RS0102995;T425_RS0103000;T425_RS0103005;T425_RS0103010;T425_RS0103015;T425_RS0103020;T425_RS0103025;T425_RS0103030;T425_RS0103035;T425_RS0103040;T425_RS0103045;T425_RS0103050;T425_RS18660;T425_RS0103060;T425_RS0103065;T425_RS0103070;T425_RS0103075;T425_RS0103080;T425_RS0103085;T425_RS0103095;T425_RS0103100
Legionella sainthelensi ATCC 35248	other	T425_RS0103125;T425_RS0103130;T425_RS0103135;T425_RS0103140;T425_RS0103145;T425_RS0103150;T425_RS0103155;T425_RS0103160;T425_RS0103165;T425_RS0103170;T425_RS0103175;T425_RS0103180;T425_RS0103185;T425_RS0103195;T425_RS0103200;T425_RS0103205;T425_RS0103210;T425_RS18665;T425_RS0103220;T425_RS0103225;T425_RS0103230
Legionella sainthelensi ATCC 35248	cf_putative	T425_RS0104480;T425_RS0104485;T425_RS0104490;T425_RS0104495;T425_RS0104500;T425_RS0104505;T425_RS19940;T425_RS0104515;T425_RS0104520;T425_RS0104525
Legionella sainthelensi ATCC 35248	t1pks	T425_RS0104950;T425_RS0104955;T425_RS0104960;T425_RS0104965;T425_RS0104970;T425_RS0104975;T425_RS0104980;T425_RS0104985;T425_RS0104990;T425_RS0104995;T425_RS0105000;T425_RS0105005;T425_RS0105010;T425_RS0105015;T425_RS0105020;T425_RS0105025;T425_RS0105030;T425_RS0105035;T425_RS0105040;T425_RS19950;T425_RS0105050;T425_RS0105055;T425_RS0105060;T425_RS0105065;T425_RS0105070;T425_RS0105075;T425_RS0105…
Legionella sainthelensi ATCC 35248	cf_putative	T425_RS0105490;T425_RS0105495;T425_RS0105500;T425_RS0105505;T425_RS0105510;T425_RS0105515;T425_RS0105520;T425_RS0105525;T425_RS0105530
Legionella sainthelensi ATCC 35248	cf_fatty_acid	T425_RS0105835;T425_RS0105850;T425_RS0105855;T425_RS0105860;T425_RS0105865;T425_RS0105870;T425_RS0105875;T425_RS0105880;T425_RS0105885;T425_RS0105890;T425_RS0105895;T425_RS0105900;T425_RS0105905;T425_RS0105910;T425_RS0105920;T425_RS0105925;T425_RS0105930;T425_RS0105935;T425_RS0105940;T425_RS0105945
Legionella sainthelensi ATCC 35248	cf_fatty_acid	T425_RS0107005;T425_RS0107015;T425_RS0107020;T425_RS0107025;T425_RS0107030;T425_RS0107035;T425_RS0107040;T425_RS0107045;T425_RS0107050;T425_RS0107055;T425_RS0107060;T425_RS0107065;T425_RS0107070;T425_RS0107075
Legionella sainthelensi ATCC 35248	other	T425_RS0107945;T425_RS0107950;T425_RS0107955;T425_RS0107960;T425_RS0107965;T425_RS0107970;T425_RS0107975;T425_RS0107980;T425_RS0107985;T425_RS0107990;T425_RS0107995;T425_RS0108000;T425_RS0108005;T425_RS0108010;T425_RS0108015;T425_RS0108020;T425_RS0108025;T425_RS0108030;T425_RS18970;T425_RS18975;T425_RS18980;T425_RS0108050;T425_RS18985;T425_RS0108060;T425_RS0108065;T425_RS0108070;T425_RS0108075;T4…
Legionella sainthelensi ATCC 35248	cf_saccharide	T425_RS0109865;T425_RS0109870;T425_RS0109875;T425_RS0109880;T425_RS0109885;T425_RS0109890;T425_RS0109895;T425_RS0109900;T425_RS0109905;T425_RS0109910;T425_RS0109915;T425_RS0109920;T425_RS0109925;T425_RS0109930;T425_RS0109935;T425_RS0109940;T425_RS0109945;T425_RS0109950;T425_RS0109955;T425_RS0109960;T425_RS0109965;T425_RS0109970;T425_RS0109975;T425_RS0109980;T425_RS0109985;T425_RS0109990;T425_RS01…
Legionella sainthelensi ATCC 35248	cf_putative	T425_RS0110635;T425_RS0110640;T425_RS0110645;T425_RS0110650;T425_RS0110655;T425_RS0110660;T425_RS0110665;T425_RS0110670;T425_RS0110675;T425_RS0110680;T425_RS0110685;T425_RS0110690;T425_RS0110695;T425_RS0110700;T425_RS0110705
Legionella sainthelensi ATCC 35248	cf_putative	T425_RS0111325;T425_RS0111330;T425_RS0111335;T425_RS0111340;T425_RS0111345;T425_RS0111350;T425_RS0111355;T425_RS0111360
Legionella sainthelensi ATCC 35248	nrps	T425_RS20030;T425_RS0112900;T425_RS19280;T425_RS0112910;T425_RS19285;T425_RS0112920;T425_RS0112925;T425_RS0112930;T425_RS0112935;T425_RS0112940;T425_RS0112945;T425_RS0112950;T425_RS0112955;T425_RS0112960;T425_RS0112965;T425_RS0112970
Legionella sainthelensi ATCC 35248	cf_putative	T425_RS20045;T425_RS19355;T425_RS0113445;T425_RS0113450;T425_RS0113455;T425_RS0113460;T425_RS0113465;T425_RS0113470;T425_RS0113475;T425_RS0113480;T425_RS0113485;T425_RS0113490;T425_RS19360;T425_RS0113500;T425_RS0113510;T425_RS0113515;T425_RS0113520;T425_RS0113525
Legionella sainthelensi ATCC 35248	cf_putative	T425_RS0113655;T425_RS0113660;T425_RS19385;T425_RS0113675;T425_RS0113680
Legionella sainthelensi ATCC 35248	siderophore	T425_RS0113765;T425_RS0113770;T425_RS19395;T425_RS0113780;T425_RS0113785;T425_RS0113790;T425_RS20055;T425_RS0113800;T425_RS0113805;T425_RS0113810;T425_RS0113815;T425_RS0113820;T425_RS0113825;T425_RS0113830;T425_RS19405;T425_RS0113840
Legionella sainthelensi ATCC 35248	cf_fatty_acid	T425_RS0114820;T425_RS0114825;T425_RS0114830;T425_RS0114835;T425_RS0114840;T425_RS0114845;T425_RS0114850;T425_RS0114855;T425_RS0114860;T425_RS0114865;T425_RS0114870;T425_RS0114875;T425_RS0114880;T425_RS0114885;T425_RS0114890;T425_RS0114895;T425_RS0114900;T425_RS0114910;T425_RS0114915;T425_RS0114920;T425_RS0114925;T425_RS0114930;T425_RS0114935;T425_RS0114940;T425_RS0114945;T425_RS0114950;T425_RS01…
Legionella sainthelensi ATCC 35248	cf_fatty_acid	T425_RS19540;T425_RS0115010;T425_RS0115015;T425_RS0115020;T425_RS0115025;T425_RS0115030;T425_RS0115035;T425_RS0115040;T425_RS0115045;T425_RS0115050;T425_RS0115055;T425_RS0115060;T425_RS0115065;T425_RS0115070;T425_RS0115075;T425_RS0115080;T425_RS0115085;T425_RS0115090;T425_RS0115095;T425_RS0115100;T425_RS0115105;T425_RS0115110;T425_RS19545
Legionella sainthelensi ATCC 35248	nrps	T425_RS0115120;T425_RS19550;T425_RS0115130;T425_RS0115135;T425_RS0115140;T425_RS0115145;T425_RS0115150;T425_RS0115155;T425_RS0115160;T425_RS0115165;T425_RS0115170;T425_RS0115180;T425_RS0115185;T425_RS19555;T425_RS0115195;T425_RS0115200;T425_RS0115205;T425_RS0115210
Legionella sainthelensi ATCC 35248	cf_putative	T425_RS0115875;T425_RS0115880;T425_RS0115885;T425_RS0115890;T425_RS0115895;T425_RS0115900;T425_RS19650;T425_RS0115910
Legionella sainthelensi ATCC 35248	nrps	T425_RS0116845;T425_RS0116850
Legionella sainthelensi ATCC 35248	cf_saccharide	T425_RS0117240;T425_RS0117250;T425_RS0117255;T425_RS0117260;T425_RS0117265;T425_RS0117270;T425_RS0117275;T425_RS0117280;T425_RS0117285;T425_RS19820;T425_RS0117295;T425_RS0117300;T425_RS0117305;T425_RS0117310;T425_RS0117315;T425_RS0117320;T425_RS0117325;T425_RS0117330;T425_RS0117335;T425_RS0117340;T425_RS0117345;T425_RS0117350;T425_RS0117355;T425_RS0117360;T425_RS0117365;T425_RS0117375;T425_RS0117…
Legionella sainthelensi ATCC 35248	cf_saccharide	T425_RS0118095;T425_RS0118100;T425_RS0118105;T425_RS0118110;T425_RS0118115;T425_RS0118120;T425_RS0118125;T425_RS0118130;T425_RS0118135;T425_RS0118145;T425_RS0118150;T425_RS0118155;T425_RS0118160;T425_RS20150;T425_RS0118170;T425_RS19865;T425_RS19870;T425_RS19875;T425_RS0118190;T425_RS0118195;T425_RS0118200;T425_RS0118205;T425_RS0118215;T425_RS19880;T425_RS0118225;T425_RS0118230;T425_RS19885;T425_R…
Legionella shakespearei DSM 23087	bacteriocin	B094_RS16365;B094_RS0100105;B094_RS0100110;B094_RS0100115;B094_RS0100120;B094_RS0100125;B094_RS0100130;B094_RS0100135;B094_RS0100140
Legionella shakespearei DSM 23087	cf_putative	B094_RS0100895;B094_RS0100900;B094_RS0100905;B094_RS0100915;B094_RS0100920;B094_RS0100925;B094_RS0100930;B094_RS0100935;B094_RS0100940;B094_RS0100945;B094_RS0100950;B094_RS0100955;B094_RS0100960;B094_RS0100965;B094_RS0100970;B094_RS0100980;B094_RS0100985;B094_RS0100990;B094_RS0101000;B094_RS0101005
Legionella shakespearei DSM 23087	cf_fatty_acid -resorcinol	B094_RS0101105;B094_RS0101110;B094_RS0101115;B094_RS0101120;B094_RS0101125;B094_RS0101130;B094_RS15485;B094_RS0101145;B094_RS0101150;B094_RS0101155;B094_RS0101160;B094_RS0101165;B094_RS0101170;B094_RS0101175;B094_RS0101180;B094_RS0101185;B094_RS0101190;B094_RS0101195;B094_RS0101200;B094_RS0101205;B094_RS0101210;B094_RS0101215;B094_RS0101220;B094_RS15490;B094_RS0101230;B094_RS0101235;B094_RS0101250
Legionella shakespearei DSM 23087	cf_putative	B094_RS0102395;B094_RS0102400;B094_RS0102405;B094_RS0102410;B094_RS0102415;B094_RS0102420
Legionella shakespearei DSM 23087	t1pks	B094_RS0104025;B094_RS0104030;B094_RS0104035;B094_RS0104045;B094_RS0104050;B094_RS0104055;B094_RS0104060;B094_RS15685;B094_RS0104070;B094_RS0104075;B094_RS0104080;B094_RS0104085;B094_RS0104090;B094_RS16410;B094_RS0104100;B094_RS0104105;B094_RS0104110;B094_RS0104115;B094_RS15695;B094_RS0104125;B094_RS0104130;B094_RS0104135;B094_RS0104140;B094_RS0104145;B094_RS15700;B094_RS0104155;B094_RS15705;B094…
Legionella shakespearei DSM 23087	cf_fatty_acid	B094_RS0104205;B094_RS0104210;B094_RS0104215;B094_RS0104220;B094_RS0104225;B094_RS0104230;B094_RS0104235;B094_RS0104240;B094_RS0104245;B094_RS0104250;B094_RS0104255;B094_RS0104260;B094_RS0104265;B094_RS0104270;B094_RS0104275;B094_RS0104280;B094_RS0104285;B094_RS15710
Legionella shakespearei DSM 23087	bacteriocin	B094_RS0106220;B094_RS0106225;B094_RS0106230;B094_RS15810;B094_RS0106240;B094_RS0106245;B094_RS0106250;B094_RS0106255;B094_RS0106260;B094_RS0106270;B094_RS0106275;B094_RS0106280;B094_RS0106285;B094_RS0106290;B094_RS0106295;B094_RS0106300;B094_RS0106305;B094_RS16445;B094_RS15820;B094_RS0106320;B094_RS0106325;B094_RS16450;B094_RS0106335;B094_RS0106340;B094_RS0106345;B094_RS0106350;B094_RS15830;B094…
Legionella shakespearei DSM 23087	cf_fatty_acid	B094_RS0107155;B094_RS0107160;B094_RS0107165;B094_RS0107170;B094_RS0107175;B094_RS0107180;B094_RS0107185;B094_RS0107190;B094_RS0107195;B094_RS0107200;B094_RS0107205;B094_RS0107210;B094_RS0107215;B094_RS0107220;B094_RS0107225;B094_RS0107230;B094_RS0107235;B094_RS0107240;B094_RS15875;B094_RS0107250;B094_RS0107260;B094_RS0107265;B094_RS0107270;B094_RS0107280;B094_RS0107285;B094_RS0107290
Legionella shakespearei DSM 23087	cf_putative	B094_RS0107905;B094_RS0107910;B094_RS15890;B094_RS15895;B094_RS0107925;B094_RS16485;B094_RS0107935;B094_RS0107940;B094_RS15905;B094_RS0107950
Legionella shakespearei DSM 23087	cf_putative	B094_RS0108215;B094_RS0108220;B094_RS0108225;B094_RS0108230;B094_RS15940;B094_RS0108240;B094_RS15945;B094_RS0108250;B094_RS0108255;B094_RS0108260;B094_RS0108265;B094_RS0108270;B094_RS0108275;B094_RS0108280;B094_RS0108285;B094_RS0108290;B094_RS0108295
Legionella shakespearei DSM 23087	cf_fatty_acid	B094_RS15955;B094_RS0108340;B094_RS0108345;B094_RS0108350;B094_RS0108355;B094_RS0108360;B094_RS0108365;B094_RS0108370;B094_RS0108375;B094_RS0108380;B094_RS0108385;B094_RS0108395;B094_RS0108400;B094_RS0108405;B094_RS0108410;B094_RS0108415;B094_RS0108420;B094_RS0108425
Legionella shakespearei DSM 23087	cf_putative	B094_RS0108525;B094_RS0108530;B094_RS0108535;B094_RS0108540;B094_RS0108545;B094_RS0108550;B094_RS0108555;B094_RS15970;B094_RS16495;B094_RS0108570;B094_RS0108575;B094_RS0108585
Legionella shakespearei DSM 23087	cf_saccharide	B094_RS0109305;B094_RS0109310;B094_RS0109315;B094_RS0109320;B094_RS0109330;B094_RS0109335;B094_RS0109340;B094_RS0109345;B094_RS0109350;B094_RS0109355;B094_RS0109360;B094_RS0109365;B094_RS0109370;B094_RS0109375;B094_RS0109380;B094_RS0109385;B094_RS0109390;B094_RS0109395;B094_RS0109400;B094_RS0109405;B094_RS0109410;B094_RS0109415;B094_RS0109420;B094_RS0109425;B094_RS0109430;B094_RS0109435;B094_RS01…
Legionella shakespearei DSM 23087	cf_saccharide	B094_RS0109505;B094_RS0109510;B094_RS0109515;B094_RS0109520;B094_RS0109525;B094_RS0109530;B094_RS0109535;B094_RS0109540;B094_RS0109545;B094_RS0109550;B094_RS0109555;B094_RS0109560;B094_RS0109565;B094_RS0109570;B094_RS0109575;B094_RS0109580;B094_RS0109585;B094_RS0109590;B094_RS0109595;B094_RS0109600;B094_RS0109605;B094_RS0109610;B094_RS0109615;B094_RS0109620;B094_RS0109625;B094_RS0109630;B094_RS01…
Legionella shakespearei DSM 23087	cf_fatty_acid	B094_RS0111140;B094_RS0111145;B094_RS0111150;B094_RS0111155;B094_RS16130;B094_RS0111165;B094_RS0111170;B094_RS0111175;B094_RS0111180;B094_RS0111185;B094_RS0111190;B094_RS0111195;B094_RS0111200;B094_RS0111205;B094_RS0111210;B094_RS0111215;B094_RS16135;B094_RS0111225;B094_RS0111230
Legionella shakespearei DSM 23087	other	B094_RS16265;B094_RS0113145;B094_RS0113150;B094_RS0113155;B094_RS16580
Legionella shakespearei DSM 23087	nrps	B094_RS0113305;B094_RS0113310;B094_RS0113315;B094_RS0113320;B094_RS0113325;B094_RS0113330;B094_RS0113335;B094_RS0113340;B094_RS0113345;B094_RS0113350;B094_RS0113355;B094_RS0113360;B094_RS0113365;B094_RS0113370;B094_RS0113375;B094_RS0113380;B094_RS0113385;B094_RS0113390;B094_RS0113395;B094_RS0113400;B094_RS16285;B094_RS0113410;B094_RS0113415;B094_RS0113420;B094_RS0113425;B094_RS0113430;B094_RS1659…
Legionella shakespearei DSM 23087	siderophore	B094_RS0113550;B094_RS0113555;B094_RS0113560;B094_RS0113565;B094_RS0113570;B094_RS0113575;B094_RS0113580;B094_RS0113585;B094_RS0113590;B094_RS16300;B094_RS0113600
Legionella shakespearei DSM 23087	cf_saccharide	B094_RS0113715;B094_RS0113720;B094_RS0113725;B094_RS0113730;B094_RS0113735;B094_RS0113740;B094_RS0113745;B094_RS0113750;B094_RS0113755;B094_RS0113760;B094_RS0113765;B094_RS0113770;B094_RS0113775;B094_RS0113780;B094_RS0113785;B094_RS0113790;B094_RS0113795;B094_RS16310;B094_RS0113805;B094_RS0113810;B094_RS0113815;B094_RS0113820;B094_RS0113825;B094_RS0113830;B094_RS0113835;B094_RS16600;B094_RS011384…
Legionella shakespearei DSM 23087	siderophore	B094_RS0114755;B094_RS16350;B094_RS0114765;B094_RS0114770;B094_RS0114775;B094_RS0114780;B094_RS0114785;B094_RS0114790;B094_RS0114795;B094_RS0114800
Legionella wadsworthii DSM 21896	cf_putative	BU07_RS0100410;BU07_RS16580;BU07_RS0100420;BU07_RS0100425;BU07_RS0100430;BU07_RS0100435;BU07_RS0100440;BU07_RS0100445;BU07_RS0100450;BU07_RS0100455
Legionella wadsworthii DSM 21896	other	BU07_RS0101330;BU07_RS0101335;BU07_RS0101340;BU07_RS0101345;BU07_RS0101350;BU07_RS0101355;BU07_RS0101360;BU07_RS16930;BU07_RS0101370;BU07_RS0101375;BU07_RS0101380;BU07_RS0101385;BU07_RS0101390;BU07_RS0101395;BU07_RS0101400;BU07_RS0101405;BU07_RS16935;BU07_RS0101420;BU07_RS0101425;BU07_RS16605;BU07_RS0101435;BU07_RS0101440;BU07_RS0101445;BU07_RS0101450;BU07_RS0101455;BU07_RS0101460;BU07_RS0101465;…
Legionella wadsworthii DSM 21896	other	BU07_RS0101750;BU07_RS0101755;BU07_RS0101760;BU07_RS0101765;BU07_RS0101770;BU07_RS0101775;BU07_RS0101780;BU07_RS0101785;BU07_RS0101790;BU07_RS0101795;BU07_RS0101800;BU07_RS0101805;BU07_RS0101810;BU07_RS0101815;BU07_RS0101820;BU07_RS0101825;BU07_RS0101830;BU07_RS0101835;BU07_RS0101840;BU07_RS0101845;BU07_RS0101850;BU07_RS0101855;BU07_RS0101860;BU07_RS0101865;BU07_RS0101870;BU07_RS0101875;BU07_RS01…
Legionella wadsworthii DSM 21896	cf_fatty_acid	BU07_RS0102325;BU07_RS0102330;BU07_RS0102335;BU07_RS0102340;BU07_RS0102345;BU07_RS16615;BU07_RS0102355;BU07_RS0102360;BU07_RS0102365;BU07_RS0102370;BU07_RS0102375;BU07_RS0102380;BU07_RS0102385;BU07_RS0102390;BU07_RS0102395;BU07_RS0102400;BU07_RS0102405;BU07_RS0102410;BU07_RS0102415;BU07_RS0102420;BU07_RS0102425;BU07_RS0102430
Legionella wadsworthii DSM 21896	cf_putative	BU07_RS0103105;BU07_RS0103110;BU07_RS0103115;BU07_RS0103120;BU07_RS0103125;BU07_RS0103130;BU07_RS0103135;BU07_RS0103140;BU07_RS0103145;BU07_RS0103150
Legionella wadsworthii DSM 21896	cf_putative	BU07_RS0103450;BU07_RS0103455;BU07_RS0103460;BU07_RS0103465;BU07_RS0103470;BU07_RS0103475;BU07_RS0103480;BU07_RS0103485;BU07_RS0103490;BU07_RS16645;BU07_RS0103505;BU07_RS0103510;BU07_RS0103515;BU07_RS0103520;BU07_RS0103530;BU07_RS0103535
Legionella wadsworthii DSM 21896	cf_putative	BU07_RS0104540;BU07_RS0104545;BU07_RS0104550;BU07_RS0104555;BU07_RS0104560
Legionella wadsworthii DSM 21896	bacteriocin	BU07_RS0105530;BU07_RS0105535;BU07_RS0105540;BU07_RS0105545;BU07_RS16955;BU07_RS0105555;BU07_RS0105560;BU07_RS0105565;BU07_RS0105570;BU07_RS0105575;BU07_RS0105580;BU07_RS0105585;BU07_RS0105590;BU07_RS0105595;BU07_RS0105600
Legionella wadsworthii DSM 21896	cf_putative	BU07_RS0105685;BU07_RS0105690;BU07_RS0105695;BU07_RS0105700;BU07_RS0105705;BU07_RS0105710;BU07_RS0105715;BU07_RS0105720;BU07_RS0105725
Legionella wadsworthii DSM 21896	cf_fatty_acid	BU07_RS0106145;BU07_RS0106150;BU07_RS0106155;BU07_RS0106160;BU07_RS0106165;BU07_RS0106170;BU07_RS0106175;BU07_RS0106180;BU07_RS0106185;BU07_RS0106190;BU07_RS0106195;BU07_RS0106200;BU07_RS0106205;BU07_RS0106210;BU07_RS0106215;BU07_RS0106220;BU07_RS0106225;BU07_RS0106230;BU07_RS0106235;BU07_RS0106240;BU07_RS0106245;BU07_RS0106250;BU07_RS0106255
Legionella wadsworthii DSM 21896	cf_putative	BU07_RS0106820;BU07_RS0106825;BU07_RS0106830;BU07_RS0106835;BU07_RS0106840;BU07_RS0106845;BU07_RS0106850;BU07_RS16980;BU07_RS0106860
Legionella wadsworthii DSM 21896	bacteriocin-cf_saccharide	BU07_RS0107410;BU07_RS0107415;BU07_RS0107420;BU07_RS0107425;BU07_RS0107430;BU07_RS0107435;BU07_RS16730;BU07_RS0107445;BU07_RS0107450;BU07_RS16735;BU07_RS0107465;BU07_RS0107470;BU07_RS0107475;BU07_RS0107480;BU07_RS0107485;BU07_RS0107490;BU07_RS0107495;BU07_RS0107500;BU07_RS0107505;BU07_RS0107510;BU07_RS0107515;BU07_RS0107520;BU07_RS0107525;BU07_RS0107530;BU07_RS0107535;BU07_RS0107540;BU07_RS16985;…
Legionella wadsworthii DSM 21896	cf_saccharide	BU07_RS0107890;BU07_RS0107895;BU07_RS0107900;BU07_RS0107905;BU07_RS0107910;BU07_RS0107915;BU07_RS0107920;BU07_RS0107925;BU07_RS0107930;BU07_RS0107935;BU07_RS0107940;BU07_RS0107945;BU07_RS0107950;BU07_RS0107955;BU07_RS0107960;BU07_RS0107965;BU07_RS0107970;BU07_RS0107975;BU07_RS0107980;BU07_RS0107985;BU07_RS0107990;BU07_RS0107995;BU07_RS0108000;BU07_RS0108005;BU07_RS0108010;BU07_RS0108015;BU07_RS01…
Legionella wadsworthii DSM 21896	cf_saccharide	BU07_RS0108440;BU07_RS0108445;BU07_RS0108450;BU07_RS16745;BU07_RS16990;BU07_RS0108465;BU07_RS0108470;BU07_RS0108475;BU07_RS0108480;BU07_RS0108490;BU07_RS0108495;BU07_RS0108500;BU07_RS0108505;BU07_RS0108510;BU07_RS0108515;BU07_RS0108520;BU07_RS0108525;BU07_RS0108530;BU07_RS16750;BU07_RS0108540;BU07_RS0108545;BU07_RS0108555
Legionella wadsworthii DSM 21896	nrps	BU07_RS0108650;BU07_RS0108655;BU07_RS0108660;BU07_RS0108665;BU07_RS0108670;BU07_RS0108675;BU07_RS0108680;BU07_RS0108685;BU07_RS0108690;BU07_RS16760;BU07_RS0108700;BU07_RS0108705;BU07_RS0108710;BU07_RS0108715;BU07_RS0108720;BU07_RS0108725;BU07_RS0108730;BU07_RS0108735;BU07_RS0108740;BU07_RS0108745;BU07_RS0108750;BU07_RS0108755;BU07_RS0108760;BU07_RS0108765;BU07_RS0108770;BU07_RS0108775;BU07_RS0108…
Legionella wadsworthii DSM 21896	siderophore-cf_saccharide	BU07_RS0109110;BU07_RS0109120;BU07_RS0109125;BU07_RS0109130;BU07_RS0109135;BU07_RS0109140;BU07_RS0109145;BU07_RS0109150;BU07_RS0109155;BU07_RS0109160;BU07_RS0109165;BU07_RS0109170;BU07_RS0109175;BU07_RS0109180;BU07_RS0109185;BU07_RS0109190;BU07_RS0109200;BU07_RS0109210;BU07_RS0109215;BU07_RS0109220;BU07_RS0109225;BU07_RS0109230;BU07_RS0109235;BU07_RS0109240;BU07_RS0109245;BU07_RS0109250;BU07_RS01…
Legionella wadsworthii DSM 21896	cf_fatty_acid	BU07_RS0109500;BU07_RS0109505;BU07_RS0109510;BU07_RS0109515;BU07_RS0109520;BU07_RS0109525;BU07_RS0109530;BU07_RS0109535;BU07_RS0109540;BU07_RS0109545;BU07_RS0109550;BU07_RS0109555;BU07_RS0109560;BU07_RS0109565;BU07_RS0109570;BU07_RS0109575;BU07_RS0109580;BU07_RS0109585;BU07_RS0109590;BU07_RS0109595;BU07_RS0109600;BU07_RS0109605;BU07_RS0109610;BU07_RS0109615;BU07_RS0109620;BU07_RS0109625;BU07_RS01…
Legionella wadsworthii DSM 21896	t3pks	BU07_RS0110180;BU07_RS0110185;BU07_RS0110190;BU07_RS0110195;BU07_RS0110200;BU07_RS0110205;BU07_RS0110210;BU07_RS0110215;BU07_RS0110220;BU07_RS0110225;BU07_RS0110230;BU07_RS0110235;BU07_RS0110240;BU07_RS0110245;BU07_RS0110250;BU07_RS16765;BU07_RS0110260;BU07_RS0110265;BU07_RS0110270;BU07_RS0110275;BU07_RS0110280;BU07_RS0110285;BU07_RS16770;BU07_RS0110295;BU07_RS0110300;BU07_RS0110305;BU07_RS011031…
Legionella wadsworthii DSM 21896	cf_putative	BU07_RS0110860;BU07_RS0110865;BU07_RS0110870;BU07_RS0110885;BU07_RS0110890;BU07_RS0110895;BU07_RS0110900;BU07_RS0110905;BU07_RS0110910;BU07_RS0110915;BU07_RS0110920;BU07_RS0110925;BU07_RS0110930
Legionella wadsworthii DSM 21896	t3pks	BU07_RS0110940;BU07_RS0110945;BU07_RS0110950;BU07_RS0110955;BU07_RS0110960;BU07_RS0110965;BU07_RS0110970;BU07_RS0110980;BU07_RS0110985;BU07_RS0110990;BU07_RS0110995;BU07_RS0111005;BU07_RS0111010;BU07_RS0111015;BU07_RS0111020;BU07_RS0111025;BU07_RS0111030;BU07_RS0111040;BU07_RS0111045;BU07_RS0111050;BU07_RS0111055;BU07_RS0111065;BU07_RS0111070;BU07_RS0111075;BU07_RS0111080;BU07_RS0111085;BU07_RS01…
Legionella wadsworthii DSM 21896	cf_putative	BU07_RS0111500;BU07_RS0111505;BU07_RS0111510;BU07_RS0111515;BU07_RS0111520
Legionella wadsworthii DSM 21896	cf_putative	BU07_RS0112100;BU07_RS0112105;BU07_RS0112110;BU07_RS0112115;BU07_RS0112120;BU07_RS0112125;BU07_RS0112135;BU07_RS0112140;BU07_RS0112145;BU07_RS0112150;BU07_RS0112155;BU07_RS0112160
Legionella wadsworthii DSM 21896	cf_fatty_acid	BU07_RS0112625;BU07_RS0112630;BU07_RS0112635;BU07_RS0112640;BU07_RS0112645;BU07_RS0112650;BU07_RS16830;BU07_RS0112655;BU07_RS0112660;BU07_RS0112665;BU07_RS0112670;BU07_RS0112675;BU07_RS0112680;BU07_RS0112685;BU07_RS0112690;BU07_RS0112695;BU07_RS0112700;BU07_RS0112705;BU07_RS0112710;BU07_RS0112715;BU07_RS0112720
Legionella wadsworthii DSM 21896	cf_putative	BU07_RS0112870;BU07_RS0112880;BU07_RS0112885;BU07_RS0112895;BU07_RS0112900;BU07_RS0112905;BU07_RS0112915;BU07_RS0112920;BU07_RS0112925;BU07_RS0112930;BU07_RS0112935;BU07_RS0112940;BU07_RS0112945;BU07_RS0112950;BU07_RS0112955;BU07_RS0112960;BU07_RS0112965;BU07_RS0112970;BU07_RS0112975;BU07_RS0112980;BU07_RS0112990
Legionella wadsworthii DSM 21896	cf_putative	BU07_RS0114005;BU07_RS0114010;BU07_RS0114015;BU07_RS0114020;BU07_RS0114025;BU07_RS0114030;BU07_RS0114035;BU07_RS0114040;BU07_RS0114045;BU07_RS0114050;BU07_RS0114055;BU07_RS0114060;BU07_RS0114065;BU07_RS0114070
Legionella wadsworthii DSM 21896	cf_putative	BU07_RS0114460;BU07_RS0114465;BU07_RS0114470;BU07_RS0114475;BU07_RS0114480;BU07_RS0114485;BU07_RS0114490;BU07_RS0114495
Legionella wadsworthii DSM 21896	cf_saccharide	BU07_RS0114860;BU07_RS0114865;BU07_RS0114870;BU07_RS0114875;BU07_RS0114880;BU07_RS0114885;BU07_RS0114890;BU07_RS0114895;BU07_RS0114900;BU07_RS0114905;BU07_RS17065;BU07_RS0114915;BU07_RS0114920;BU07_RS0114925;BU07_RS0114930;BU07_RS0114935;BU07_RS17070;BU07_RS17075;BU07_RS0114950;BU07_RS0114955;BU07_RS0114960;BU07_RS0114965;BU07_RS0114970;BU07_RS0114975;BU07_RS0114980;BU07_RS0114985;BU07_RS0114990;…
Legionella wadsworthii DSM 21896	bacteriocin	BU07_RS0115350;BU07_RS0115355;BU07_RS0115360;BU07_RS0115365;BU07_RS0115370;BU07_RS0115375;BU07_RS0115380;BU07_RS0115385;BU07_RS0115390;BU07_RS0115395;BU07_RS0115400
